# Supplementary material for: ﻿Halamphorahampyeongensis sp. nov. (Amphipleuraceae, Bacillariophyceae), a new marine benthic diatom from a tidal mudflat in Hampyeong Bay, South Korea
Source: PhytoKeys. 2024 Oct 22;248:59–71. doi: 10.3897/phytokeys.248.135034 (PMC11522744; doi:10.3897/phytokeys.248.135034)
Supplement: XML Treatment for Halamphora hampyeongensis [file phytokeys.248.135034-treatment1.xml]

<!DOCTYPE tp:taxon-treatment
  PUBLIC "-//TaxonX//DTD Taxonomic Treatment Publishing DTD v0 20100105//EN" "tax-treatment-NSO.dtd">
<tp:taxon-treatment xmlns:tp="http://www.plazi.org/taxpub"><tp:treatment-meta><kwd-group><label>Taxon classification</label><kwd>
              <named-content content-type="kingdom">Plantae</named-content>
            </kwd><kwd>
              <named-content content-type="order">Naviculales</named-content>
            </kwd><kwd>
              <named-content content-type="family">Amphipleuraceae</named-content>
            </kwd></kwd-group><mixed-citation publication-type="journal"><person-group><name><surname>An</surname><given-names>Sung Min</given-names></name><name><surname>Kim</surname><given-names>Jihoon</given-names></name><name><surname>Cho</surname><given-names>Kichul</given-names></name><name><surname>Hwang</surname><given-names>Hyun-Ju</given-names></name></person-group><article-title>﻿<italic><tp:taxon-name><tp:taxon-name-part taxon-name-part-type="genus" reg="Halamphora">Halamphora</tp:taxon-name-part><tp:taxon-name-part taxon-name-part-type="species" reg="hampyeongensis">hampyeongensis</tp:taxon-name-part></tp:taxon-name></italic> sp. nov. (<tp:taxon-name><tp:taxon-name-part taxon-name-part-type="family">Amphipleuraceae</tp:taxon-name-part></tp:taxon-name>, <tp:taxon-name><tp:taxon-name-part taxon-name-part-type="class">Bacillariophyceae</tp:taxon-name-part></tp:taxon-name>), a new marine benthic diatom from a tidal mudflat in Hampyeong Bay, South Korea</article-title><source>PhytoKeys</source><day>22</day><month>10</month><year>2024</year><volume>248</volume><fpage>59</fpage><lpage>71</lpage><pub-id pub-id-type="doi">10.3897/phytokeys.248.135034</pub-id></mixed-citation></tp:treatment-meta><tp:nomenclature><label>﻿</label><tp:taxon-name>
            <object-id xmlns:xlink="http://www.w3.org/1999/xlink" content-type="arpha" xlink:type="simple">4D988655-00B8-575C-BFEF-5DC3C787298A</object-id>
            <tp:taxon-name-part taxon-name-part-type="genus" reg="Halamphora">Halamphora</tp:taxon-name-part>
            <tp:taxon-name-part taxon-name-part-type="species" reg="hampyeongensis">hampyeongensis</tp:taxon-name-part>
          </tp:taxon-name><tp:taxon-authority>S.M.An &amp; J.Kim</tp:taxon-authority><tp:taxon-status xmlns:xlink="http://www.w3.org/1999/xlink" xlink:type="simple">sp. nov.</tp:taxon-status><xref ref-type="fig" rid="F2">Fig. 2</xref></tp:nomenclature><tp:treatment-sec sec-type="description" id="SECID0ETCAE"><title>Description.</title><p>In <abbrev xmlns:xlink="http://www.w3.org/1999/xlink" xlink:title="light microscope" id="ABBRID0EZCAE" xlink:type="simple">LM</abbrev>, valves semi-elliptical with smoothly convex dorsal margin, nearly straight ventral margin and the valve ends narrowly rounded and slightly ventrally curved (Fig. <xref ref-type="fig" rid="F2">2A–H</xref>). Raphe slightly arched and positioned centrally to slightly ventrally on the valve face. Both dorsal and ventral striae not discernible. Valve length 13.8–15.0 μm; valve breadth 2.8–3.0 μm (n = 31).</p><fig id="F2" position="float" orientation="portrait"><object-id xmlns:xlink="http://www.w3.org/1999/xlink" content-type="doi" xlink:type="simple">10.3897/phytokeys.248.135034.figure2</object-id><object-id xmlns:xlink="http://www.w3.org/1999/xlink" content-type="arpha" xlink:type="simple">5D191A4D-734F-5358-BDF9-FB520E5501D6</object-id><label>Figure 2.</label><caption><p><bold>A–H</bold> Light microscopy photomicrographs of <italic><tp:taxon-name><tp:taxon-name-part taxon-name-part-type="genus" reg="Halamphora">H.</tp:taxon-name-part><tp:taxon-name-part taxon-name-part-type="species" reg="hampyeongensis">hampyeongensis</tp:taxon-name-part></tp:taxon-name></italic><bold>I–P</bold> scanning electron microscopy photomicrographs of <italic><tp:taxon-name><tp:taxon-name-part taxon-name-part-type="genus" reg="Halamphora">H.</tp:taxon-name-part><tp:taxon-name-part taxon-name-part-type="species" reg="hampyeongensis">hampyeongensis</tp:taxon-name-part></tp:taxon-name></italic><bold>I</bold> external valve view, with central area (asterisk) and dorsal raphe ledge (arrow) <bold>J</bold> internal view of a valve <bold>K</bold> detail of a valve externally showing siliceous outgrowths (arrows) on the margin of the raphe ledge, central area (asterisk), and proximal raphe endings (arrowheads) <bold>L</bold> detail of external valve apex showing the dorsally bent distal raphe ending (arrow) <bold>M</bold> biseriate striae (arrows) in several rows under the raphe ledge <bold>N</bold> detail of areolae on the dorsal side internally occluded by hymenes (arrows) and tongue-like proximal helictoglossae (double asterisk) <bold>O</bold> detail of internal valve apex showing poorly developed distal helictoglossae (arrow) <bold>P</bold> girdle bands with two rows of poroids (arrows). Scale bars: 10 μm (<bold>A–H</bold>); 5 μm (<bold>I</bold>, <bold>J</bold>); 1 μm (<bold>K–M</bold>, <bold>O</bold>, <bold>P</bold>); 0.5 μm (<bold>N</bold>).</p></caption><graphic xmlns:xlink="http://www.w3.org/1999/xlink" xlink:href="phytokeys-248-059_article-135034__-g002.jpg" position="float" orientation="portrait" xlink:type="simple" id="oo_1158279.jpg"><uri content-type="original_file" xlink:type="simple">https://binary.pensoft.net/fig/1158279</uri></graphic></fig><p>In SEM, externally, the central area slightly expanded on the ventral side only (Fig. <xref ref-type="fig" rid="F2">2I, K</xref>, asterisks). Central raphe endings straight, slightly expanded and positioned very close together (Fig. <xref ref-type="fig" rid="F2">2K</xref>, arrowhead); distal raphe endings bent towards the dorsal side (Fig. <xref ref-type="fig" rid="F2">2L</xref>, arrow). Raphe ledge well-developed on the dorsal side of the valve (Fig. <xref ref-type="fig" rid="F2">2I, K</xref>) and narrows sharply towards the dorsal valve margin. Siliceous outgrowths of various sizes arranged irregularly on the raphe ledge margin (Fig. <xref ref-type="fig" rid="F2">2K</xref>, arrows). The axial area narrow, and difficult to distinguish because of the fine striae (Fig. <xref ref-type="fig" rid="F2">2I</xref>).</p><p>Dorsal striae slightly radiate. Ventral striae are slightly radiate and more distantly spaced at the valve middle, becoming parallel to slightly convergent and denser near the valve apices (Fig. <xref ref-type="fig" rid="F2">2I, K, M</xref>). Dorsal striae biseriate under raphe ledge with two rows of small, round areolae under SEM (Fig. <xref ref-type="fig" rid="F2">2M</xref>, arrow); becoming uniseriate, composed of very small round areolae over the rest of the dorsal side (Fig. <xref ref-type="fig" rid="F2">2K, M</xref>), 34–38 in 10 μm (n = 13). Ventral striae uniseriate, almost identical in size and shape to dorsal striae, 46–48 in 10 μm (n = 13, Table <xref ref-type="table" rid="T1">1</xref>). Axial longitudinal line absent on dorsal side. Internally, longitudinal rib absent. Areolae occluded by hymenes (Fig. <xref ref-type="fig" rid="F2">2N</xref>, arrows). Proximal raphe endings finish onto small and tongue-shaped fused helictoglossae (Fig. <xref ref-type="fig" rid="F2">2N</xref>, double asterisk). Poorly developed helictoglossae at distal raphe endings (Fig. <xref ref-type="fig" rid="F2">2O</xref>, arrow). Round or ovoid poroids in girdle bands, arranged in two rows of 65–67 in 10 μm (Fig. <xref ref-type="fig" rid="F2">2P</xref>, arrows).</p><table-wrap id="T1" position="float" orientation="portrait"><label>Table 1.</label><caption><p>Morphometric comparation of <italic><tp:taxon-name><tp:taxon-name-part taxon-name-part-type="genus" reg="Halamphora">Halamphora</tp:taxon-name-part><tp:taxon-name-part taxon-name-part-type="species" reg="hampyeongensis">hampyeongensis</tp:taxon-name-part></tp:taxon-name></italic> with related species. ND = not documented.</p></caption><table id="TID0E25AG" rules="all"><tbody><tr><th rowspan="1" colspan="1"/><th rowspan="1" colspan="1">
                    <italic>
                      <tp:taxon-name><tp:taxon-name-part taxon-name-part-type="genus" reg="Halamphora">Halamphora</tp:taxon-name-part><tp:taxon-name-part taxon-name-part-type="species" reg="hampyeongensis">hampyeongensis</tp:taxon-name-part></tp:taxon-name>
                    </italic>
                  </th><th rowspan="1" colspan="1">
                    <italic>
                      <tp:taxon-name><tp:taxon-name-part taxon-name-part-type="genus" reg="Halamphora">H.</tp:taxon-name-part><tp:taxon-name-part taxon-name-part-type="species" reg="atacamana">atacamana</tp:taxon-name-part></tp:taxon-name>
                    </italic>
                  </th><th rowspan="1" colspan="1">
                    <italic>
                      <tp:taxon-name><tp:taxon-name-part taxon-name-part-type="genus" reg="Halamphora">H.</tp:taxon-name-part><tp:taxon-name-part taxon-name-part-type="species" reg="caribaea">caribaea</tp:taxon-name-part></tp:taxon-name>
                    </italic>
                  </th><th rowspan="1" colspan="1">
                    <italic>
                      <tp:taxon-name><tp:taxon-name-part taxon-name-part-type="genus" reg="Halamphora">H.</tp:taxon-name-part><tp:taxon-name-part taxon-name-part-type="species" reg="exilis">exilis</tp:taxon-name-part></tp:taxon-name>
                    </italic>
                  </th><th rowspan="1" colspan="1">
                    <italic>
                      <tp:taxon-name><tp:taxon-name-part taxon-name-part-type="genus" reg="Halamphora">H.</tp:taxon-name-part><tp:taxon-name-part taxon-name-part-type="species" reg="montana">montana</tp:taxon-name-part></tp:taxon-name>
                    </italic>
                  </th><th rowspan="1" colspan="1">
                    <italic>
                      <tp:taxon-name><tp:taxon-name-part taxon-name-part-type="genus" reg="Halamphora">H.</tp:taxon-name-part><tp:taxon-name-part taxon-name-part-type="species" reg="mosensis">mosensis</tp:taxon-name-part></tp:taxon-name>
                    </italic>
                  </th><th rowspan="1" colspan="1">
                    <italic>
                      <tp:taxon-name><tp:taxon-name-part taxon-name-part-type="genus" reg="Halamphora">H.</tp:taxon-name-part><tp:taxon-name-part taxon-name-part-type="species" reg="specensa">specensa</tp:taxon-name-part></tp:taxon-name>
                    </italic>
                  </th></tr><tr><td rowspan="1" colspan="1">Valve shape</td><td rowspan="1" colspan="1">semi-elliptical, convex dorsal and nearly straight ventral margins</td><td rowspan="1" colspan="1">semi-lanceolate, arched dorsal and straight to weakly tumid ventral margins</td><td rowspan="1" colspan="1">semi-lanceolate, convex dorsal and straight ventral margins</td><td rowspan="1" colspan="1">narrowly semi-elliptical, shallowly arched dorsal and straight ventral margins</td><td rowspan="1" colspan="1">semi-lanceolate, smoothly arched dorsal and straight to slightly convex ventral margins</td><td rowspan="1" colspan="1">narrowly semi-elliptical, smoothly arched dorsal and straight ventral margins</td><td rowspan="1" colspan="1">semi-elliptical to nearly elliptical, arched to flattened dorsal and convex ventral margins</td></tr><tr><td rowspan="1" colspan="1">Apices</td><td rowspan="1" colspan="1">narrowly rounded</td><td rowspan="1" colspan="1">slightly subprotracted</td><td rowspan="1" colspan="1">rostrate</td><td rowspan="1" colspan="1">narrowly rounded</td><td rowspan="1" colspan="1">broadly rounded</td><td rowspan="1" colspan="1">narrowly rounded</td><td rowspan="1" colspan="1">weakly protracted, narrowly rounded</td></tr><tr><td rowspan="1" colspan="1">Length (μm)</td><td rowspan="1" colspan="1">13.8–15.0</td><td rowspan="1" colspan="1">29–45</td><td rowspan="1" colspan="1">34–39</td><td rowspan="1" colspan="1">14–19</td><td rowspan="1" colspan="1">12–20</td><td rowspan="1" colspan="1">21–37</td><td rowspan="1" colspan="1">13–17</td></tr><tr><td rowspan="1" colspan="1">Width (μm)</td><td rowspan="1" colspan="1">2.8–3.0</td><td rowspan="1" colspan="1">4.5–8.0</td><td rowspan="1" colspan="1">6.0–8.0</td><td rowspan="1" colspan="1">2.5–3.0</td><td rowspan="1" colspan="1">3.0–4.6</td><td rowspan="1" colspan="1">4.0–4.5</td><td rowspan="1" colspan="1">3.0–3.5</td></tr><tr><td rowspan="1" colspan="1">Raphe</td><td rowspan="1" colspan="1">arched</td><td rowspan="1" colspan="1">arched</td><td rowspan="1" colspan="1">straight with</td><td rowspan="1" colspan="1">slightly arched</td><td rowspan="1" colspan="1">arched</td><td rowspan="1" colspan="1">arched</td><td rowspan="1" colspan="1">straight</td></tr><tr><td rowspan="1" colspan="1">Proximal raphe ends</td><td rowspan="1" colspan="1">slightly expanded, straight</td><td rowspan="1" colspan="1">slightly dorsally deflected</td><td rowspan="1" colspan="1">dorsally deflected</td><td rowspan="1" colspan="1">slightly dorsally deflected</td><td rowspan="1" colspan="1">slightly expanded, dorsally deflected</td><td rowspan="1" colspan="1">dorsally deflected</td><td rowspan="1" colspan="1">dorsally deflected</td></tr><tr><td rowspan="2" colspan="1">Dorsal striae (in 10 μm)</td><td rowspan="1" colspan="1">34–38</td><td rowspan="1" colspan="1">25–28</td><td rowspan="1" colspan="1">11–20</td><td rowspan="1" colspan="1">24–26</td><td rowspan="1" colspan="1">40–45</td><td rowspan="1" colspan="1">26–28</td><td rowspan="1" colspan="1">23–26</td></tr><tr><td rowspan="1" colspan="1">bi- and uniseriate</td><td rowspan="1" colspan="1">uniseriate</td><td rowspan="1" colspan="1">ND</td><td rowspan="1" colspan="1">bi- and uniseriate</td><td rowspan="1" colspan="1">uniseriate</td><td rowspan="1" colspan="1">bi- and multiseriate</td><td rowspan="1" colspan="1">biseriate</td></tr><tr><td rowspan="1" colspan="1">Ventral striae (in 10 μm)</td><td rowspan="1" colspan="1">46–48</td><td rowspan="1" colspan="1">24–30</td><td rowspan="1" colspan="1">19–29</td><td rowspan="1" colspan="1">44–45</td><td rowspan="1" colspan="1">40–45</td><td rowspan="1" colspan="1">28</td><td rowspan="1" colspan="1">44–46</td></tr><tr><td rowspan="1" colspan="1">Habitate</td><td rowspan="1" colspan="1">brackish</td><td rowspan="1" colspan="1">brackish</td><td rowspan="1" colspan="1">marine</td><td rowspan="1" colspan="1">marine</td><td rowspan="1" colspan="1">freshwater</td><td rowspan="1" colspan="1">brackish</td><td rowspan="1" colspan="1">freshwater</td></tr><tr><td rowspan="1" colspan="1">References</td><td rowspan="1" colspan="1">This study (n = 31)</td><td rowspan="1" colspan="1">
                    <xref ref-type="bibr" rid="B17">Levkov (2009)</xref>
                  </td><td rowspan="1" colspan="1">
                    <xref ref-type="bibr" rid="B40">Wachnicka and Gaiser (2007)</xref>
                  </td><td rowspan="1" colspan="1">
                    <xref ref-type="bibr" rid="B35">Stepanek and Kociolek (2018)</xref>
                  </td><td rowspan="1" colspan="1"><xref ref-type="bibr" rid="B41">Watanabe et al. (2005)</xref>; <xref ref-type="bibr" rid="B17">Levkov (2009)</xref></td><td rowspan="1" colspan="1">
                    <xref ref-type="bibr" rid="B35">Stepanek and Kociolek (2018)</xref>
                  </td><td rowspan="1" colspan="1">
                    <xref ref-type="bibr" rid="B35">Stepanek and Kociolek (2018)</xref>
                  </td></tr></tbody></table></table-wrap></tp:treatment-sec><tp:treatment-sec sec-type="Holotype" id="SECID0EYUAE"><title>Holotype.</title><p>Slide no. MABIK DI00043482 (represented by the valve shown in Fig. <xref ref-type="fig" rid="F2">2A</xref>) was deposited at the National Marine Biodiversity Institute of Korea (MABIK), located in Seocheon-gun, Chungcheongnam-do, South Korea.</p></tp:treatment-sec><tp:treatment-sec sec-type="Isotype" id="SECID0ECVAE"><title>Isotype.</title><p>SEM stub no. MABIK DI00043483 and cleaned material no. MABIK DI00043484 (preserved in 99% ethanol).</p></tp:treatment-sec><tp:treatment-sec sec-type="type locality" id="SECID0EHVAE"><title>Type locality.</title><p>The intertidal mudflat located in Hampyeong Bay (<named-content xmlns:xlink="http://www.w3.org/1999/xlink" content-type="dwc:verbatimCoordinates" xlink:type="simple"><named-content content-type="geo-json" specific-use="{&#34;type&#34;:&#34;Point&#34;,&#34;coordinates&#34;:[126.405167,35.031500]}" id="NCID0EQVAE" xlink:type="simple">35°01.89'N, 126°24.31'E</named-content></named-content>), Muan-gun, Jeollanam-do, South Korea (site: HP1-3), July 19, 2018.</p></tp:treatment-sec><tp:treatment-sec sec-type="etymology" id="SECID0EVVAE"><title>Etymology.</title><p>The specific epithet “<italic><tp:taxon-name><tp:taxon-name-part taxon-name-part-type="genus" reg="Halamphora"/><tp:taxon-name-part taxon-name-part-type="species" reg="hampyeongensis">hampyeongensis</tp:taxon-name-part></tp:taxon-name></italic>” refers to the type locality, Hampyeong Bay, Muan-gun, Jeollanam-do, South Korea.</p></tp:treatment-sec><tp:treatment-sec sec-type="distribution" id="SECID0EFWAE"><title>Distribution and ecology.</title><p><italic><tp:taxon-name><tp:taxon-name-part taxon-name-part-type="genus" reg="Halamphora">Halamphora</tp:taxon-name-part><tp:taxon-name-part taxon-name-part-type="species" reg="hampyeongensis">hampyeongensis</tp:taxon-name-part></tp:taxon-name></italic> is a benthic species currently known only from the type locality. The sediment temperature and salinity of pore water in the sediment at the time of sampling were measured to be 27.8 °C and 24.9 psu, respectively.</p></tp:treatment-sec><tp:treatment-sec sec-type="Gene sequences" id="SECID0EWWAE"><title>Gene sequences.</title><p>The nucleotide sequences were deposited in GenBank under accession numbers <ext-link xmlns:xlink="http://www.w3.org/1999/xlink" xlink:href="OQ642108" ext-link-type="gen" xlink:type="simple">OQ642108</ext-link> (18S rDNA) and <ext-link xmlns:xlink="http://www.w3.org/1999/xlink" xlink:href="ON137728" ext-link-type="gen" xlink:type="simple">ON137728</ext-link> (<italic>rbc</italic>L gene).</p><sec sec-type="﻿Phylogenetic analysis" id="SECID0EIXAE"><title>﻿Phylogenetic analysis</title><p>The lengths of the 18S rDNA and <italic>rbc</italic>L gene sequences were determined in this study for <italic><tp:taxon-name><tp:taxon-name-part taxon-name-part-type="genus" reg="Halamphora">Halamphora</tp:taxon-name-part><tp:taxon-name-part taxon-name-part-type="species" reg="hampyeongensis">hampyeongensis</tp:taxon-name-part></tp:taxon-name></italic> were 1,649 bp and 1,424 bp, respectively. Phylogenetic analysis was conducted to determine the relationship between <italic><tp:taxon-name><tp:taxon-name-part taxon-name-part-type="genus" reg="Halamphora">H.</tp:taxon-name-part><tp:taxon-name-part taxon-name-part-type="species" reg="hampyeongensis">hampyeongensis</tp:taxon-name-part></tp:taxon-name></italic> and the amphoroid diatom species retrieved from GenBank using <abbrev xmlns:xlink="http://www.w3.org/1999/xlink" xlink:title="maximum likelihood" id="ABBRID0EGYAE" xlink:type="simple">ML</abbrev> and <abbrev xmlns:xlink="http://www.w3.org/1999/xlink" xlink:title="Bayesian phylogenetic inference" id="ABBRID0EKYAE" xlink:type="simple">BI</abbrev> methods (Fig. <xref ref-type="fig" rid="F3">3</xref>). The topologies of the phylogenetic trees were similar regardless of the phylogenetic analysis methods and molecular regions utilized. Phylogenetic analysis provided robust support for the monophyletic grouping of <italic><tp:taxon-name><tp:taxon-name-part taxon-name-part-type="genus" reg="Halamphora">Halamphora</tp:taxon-name-part></tp:taxon-name></italic> species including <italic><tp:taxon-name><tp:taxon-name-part taxon-name-part-type="genus" reg="Halamphora">H.</tp:taxon-name-part><tp:taxon-name-part taxon-name-part-type="species" reg="hampyeongensis">hampyeongensis</tp:taxon-name-part></tp:taxon-name></italic>, as indicated by a maximum likelihood bootstrap support of 98% and a Bayesian posterior probability of 0.99. <italic><tp:taxon-name><tp:taxon-name-part taxon-name-part-type="genus" reg="Halamphora">H.</tp:taxon-name-part><tp:taxon-name-part taxon-name-part-type="species" reg="hampyeongensis">hampyeongensis</tp:taxon-name-part></tp:taxon-name></italic> was located in <italic><tp:taxon-name><tp:taxon-name-part taxon-name-part-type="genus" reg="Halamphora">Halamphora</tp:taxon-name-part></tp:taxon-name></italic> Clade Hal_H as described by <xref ref-type="bibr" rid="B36">Stepanek and Kociolek (2019)</xref> with a low bootstrap value (bootstrap value = 25). This species also showed weak support (bootstrap value = 63) as the sister taxon to <italic><tp:taxon-name><tp:taxon-name-part taxon-name-part-type="genus" reg="Halamphora">H.</tp:taxon-name-part><tp:taxon-name-part taxon-name-part-type="species" reg="montana">montana</tp:taxon-name-part></tp:taxon-name></italic> (Krasske) Levkov.</p><fig id="F3" position="float" orientation="portrait"><object-id xmlns:xlink="http://www.w3.org/1999/xlink" content-type="doi" xlink:type="simple">10.3897/phytokeys.248.135034.figure3</object-id><object-id xmlns:xlink="http://www.w3.org/1999/xlink" content-type="arpha" xlink:type="simple">36599BC8-997D-5E2C-AEEB-11E87C38EC9F</object-id><label>Figure 3.</label><caption><p>A molecular phylogenetic tree obtained from <abbrev xmlns:xlink="http://www.w3.org/1999/xlink" xlink:title="maximum likelihood" id="ABBRID0EN1AE" xlink:type="simple">ML</abbrev> and <abbrev xmlns:xlink="http://www.w3.org/1999/xlink" xlink:title="Bayesian phylogenetic inference" id="ABBRID0ER1AE" xlink:type="simple">BI</abbrev> analysis based on the concatenated dataset (18S rDNA and <italic>rbc</italic>L gene) showing the phylogenetic positions of <italic><tp:taxon-name><tp:taxon-name-part taxon-name-part-type="genus" reg="Halamphora">H.</tp:taxon-name-part><tp:taxon-name-part taxon-name-part-type="species" reg="hampyeongensis">hampyeongensis</tp:taxon-name-part></tp:taxon-name></italic>. A phylogenetic tree was generated through a <abbrev xmlns:xlink="http://www.w3.org/1999/xlink" xlink:title="maximum likelihood" id="ABBRID0EC2AE" xlink:type="simple">ML</abbrev> analysis. The values on each node indicate <abbrev xmlns:xlink="http://www.w3.org/1999/xlink" xlink:title="maximum likelihood" id="ABBRID0EG2AE" xlink:type="simple">ML</abbrev> bootstrap and Bayesian posterior probabilities, respectively. The asterisk indicates 100 in <abbrev xmlns:xlink="http://www.w3.org/1999/xlink" xlink:title="maximum likelihood" id="ABBRID0EK2AE" xlink:type="simple">ML</abbrev> and 1 in <abbrev xmlns:xlink="http://www.w3.org/1999/xlink" xlink:title="Bayesian phylogenetic inference" id="ABBRID0EO2AE" xlink:type="simple">BI</abbrev>, and – indicates the topological incongruence between <abbrev xmlns:xlink="http://www.w3.org/1999/xlink" xlink:title="maximum likelihood" id="ABBRID0ES2AE" xlink:type="simple">ML</abbrev> and <abbrev xmlns:xlink="http://www.w3.org/1999/xlink" xlink:title="Bayesian phylogenetic inference" id="ABBRID0EW2AE" xlink:type="simple">BI</abbrev> trees. The <italic><tp:taxon-name><tp:taxon-name-part taxon-name-part-type="genus" reg="Halamphora">H.</tp:taxon-name-part><tp:taxon-name-part taxon-name-part-type="species" reg="hampyeongensis">hampyeongensis</tp:taxon-name-part></tp:taxon-name></italic> is highlighted in bold blue.</p></caption><graphic xmlns:xlink="http://www.w3.org/1999/xlink" xlink:href="phytokeys-248-059_article-135034__-g003.jpg" position="float" orientation="portrait" xlink:type="simple" id="oo_1158280.jpg"><uri content-type="original_file" xlink:type="simple">https://binary.pensoft.net/fig/1158280</uri></graphic></fig></sec></tp:treatment-sec><ref-list><ref id="B17"><mixed-citation xmlns:xlink="http://www.w3.org/1999/xlink" xlink:type="simple"><person-group><name name-style="western"><surname>Levkov</surname><given-names>Z</given-names></name></person-group> (<year>2009</year>) Diatoms of Europe: Diatoms of the European inland waters and comparable habitats. vol. 5. <italic><tp:taxon-name><tp:taxon-name-part taxon-name-part-type="genus">Amphora</tp:taxon-name-part></tp:taxon-name></italic><italic>sensu lato.</italic> A.R.G. Gantner Verlag, Ruggel, 1–918.</mixed-citation></ref><ref id="B40"><mixed-citation xmlns:xlink="http://www.w3.org/1999/xlink" xlink:type="simple"><person-group><name name-style="western"><surname>Wachnicka</surname><given-names>AH</given-names></name><name name-style="western"><surname>Gaiser</surname><given-names>EE</given-names></name></person-group> (<year>2007</year>) <article-title>Characterization of <italic><tp:taxon-name><tp:taxon-name-part taxon-name-part-type="genus">Amphora</tp:taxon-name-part></tp:taxon-name></italic> and <italic><tp:taxon-name><tp:taxon-name-part taxon-name-part-type="genus">Seminavis</tp:taxon-name-part></tp:taxon-name></italic> from south Florida, USA.</article-title><source>Diatom Research</source><volume>22</volume>(<issue>2</issue>): <fpage>387</fpage>–<lpage>455</lpage>. <ext-link xlink:href="10.1080/0269249X.2007.9705722" ext-link-type="doi" xlink:type="simple">https://doi.org/10.1080/0269249X.2007.9705722</ext-link></mixed-citation></ref><ref id="B35"><mixed-citation xmlns:xlink="http://www.w3.org/1999/xlink" xlink:type="simple"><person-group><name name-style="western"><surname>Stepanek</surname><given-names>JG</given-names></name><name name-style="western"><surname>Kociolek</surname><given-names>JP</given-names></name></person-group> (<year>2018</year>) <italic><tp:taxon-name><tp:taxon-name-part taxon-name-part-type="genus">Amphora</tp:taxon-name-part></tp:taxon-name></italic> and <italic><tp:taxon-name><tp:taxon-name-part taxon-name-part-type="genus">Halamphora</tp:taxon-name-part></tp:taxon-name></italic> from coastal and inland waters of the United States and Japan, with the description of 33 new species. Bibliotheca Diatomologica 66. J. Cramer, Stuttgart, 1–260.</mixed-citation></ref><ref id="B41"><mixed-citation xmlns:xlink="http://www.w3.org/1999/xlink" xlink:type="simple"><person-group><name name-style="western"><surname>Watanabe</surname><given-names>T</given-names></name><name name-style="western"><surname>Ohtsuka</surname><given-names>T</given-names></name><name name-style="western"><surname>Tuji</surname><given-names>A</given-names></name><name name-style="western"><surname>Houki</surname><given-names>A</given-names></name></person-group> (<year>2005</year>) Picture book and ecology of the freshwater diatoms. Uchida-rokakuho, Tokyo, 1–666.</mixed-citation></ref><ref id="B36"><mixed-citation xmlns:xlink="http://www.w3.org/1999/xlink" xlink:type="simple"><person-group><name name-style="western"><surname>Stepanek</surname><given-names>JG</given-names></name><name name-style="western"><surname>Kociolek</surname><given-names>JP</given-names></name></person-group> (<year>2019</year>) <article-title>Molecular phylogeny of the diatom genera <italic><tp:taxon-name><tp:taxon-name-part taxon-name-part-type="genus">Amphora</tp:taxon-name-part></tp:taxon-name></italic> and <italic><tp:taxon-name><tp:taxon-name-part taxon-name-part-type="genus">Halamphora</tp:taxon-name-part></tp:taxon-name></italic> (<tp:taxon-name><tp:taxon-name-part taxon-name-part-type="phylum">Bacillariophyta</tp:taxon-name-part></tp:taxon-name>) with a focus on morphological and ecological evolution.</article-title><source>Journal of Phycology</source><volume>55</volume>(<issue>2</issue>): <fpage>442</fpage>–<lpage>456</lpage>. <ext-link xlink:href="10.1111/jpy.12836" ext-link-type="doi" xlink:type="simple">https://doi.org/10.1111/jpy.12836</ext-link></mixed-citation></ref></ref-list></tp:taxon-treatment>
