# Supplementary material for: ﻿Halamphorahampyeongensis sp. nov. (Amphipleuraceae, Bacillariophyceae), a new marine benthic diatom from a tidal mudflat in Hampyeong Bay, South Korea
Source: PhytoKeys. 2024 Oct 22;248:59–71. doi: 10.3897/phytokeys.248.135034 (PMC11522744; doi:10.3897/phytokeys.248.135034)
Supplement: Supplementary material 2 — Supplementary data [file phytokeys-248-059_article-135034__-s002.fas]

>Amphora_libyca_AT-117.10_AM501959_AM710425
TATATCAGTTATAGTTTATTTGATAGTCCCTC-ACTACTTGGAT-AACCGTAG-TAATTCTAGAGCTAATACATGCGTCAATACCCT-TCTG--GGGTAGTATTTATTAGATGGAAACCAACCCCTTCG-----GGGTGATGTGGTGATTCATAATAAGTTTGCGGATCGCACGGCATTTGCTGGCGATGGATCATTCAAGTTTCTGCCCTATCAGCTTTGGATGGTAGGGTATTGGCCTACCATGGCTTTAACGGGTAACGGGAAATTAGGGTTTTATTCCGGAGAGGGAGCCTGAGAGACGGCTACCACATCCAAGGAAGGCAGCAGGCGCGTAAATTACCCAATCTTGAAACAAGGAGGTAGTGACAATAAATAACAATGCCGGGCCATTCTTGGTCTAGCAATTGGAATGAGAACAATTTAAACCCCTTATTGAGGATCAATTGGAGGGCAAGTCTGGTGCCAGCAGCCGCGGTAATTCCAGCTCCAATAGCGTATATTAAAGTTGTTGCAGTTAAAAAGCTCGTAGTTGGATTTGTGGATGATCTTGGTGTCCACATTA-T-TGTTGGTACT-ATTGAGATTGTCCATCT-TTGGGTGGAATCTGTGTGGCATTAGGTTGTCGTGCAGGGGATGCCCATCGTTTACTGTGAAAAAATTAGAGTGTTCAAAGCAGGCTTATGCCGC-TGAATATATTAGCATGGAATAATGAGATAGGACTTGGGTGCTATTTTGTTGGTTTGCGCACCTTGGTAATGATTAATAGGGACAGTTGGGGGTATTCGTATTCCATTGTCAGAGGTGAAATTCTTGGATTTCTGGAAGACGAACTACTGCGAAAGCATTTACCAAGGATGTTTTCATTAATCAAGAACGAAAGTTAGGGGATCGAAGATGATTAGATACCATCGTAGTCTTAACCATAAACTATGCCGACAAGGGATTGGCGGGGTCTCGTTAC-GTCTCCGTTAGCACCTTATGAGAAATCACAAGTTTTTGGGTTCCGGGGGG-AGTATGGTCGCAAGGCTGAAACTTAAAGAAATTGACGGAAGGGCACCACCAGGAGTGGAGCCTGCGGCTTAATTTGACTCAACACGGGAAAACTTACCAGGTCCAGACATAGTGAGGATTGACAGATTGAGAGCTCTTTCTTGATTCTATGGGTGGTGGTGCATGGCCGTTCTTAGTTGGTGGAGTGATTTGTCTGGTTAATTCCGTTAACGAACGAGACCCCTGCCTGCTAAATAGTCTGGCGAGTGATTTT-CACTGGCT--GAGTCTTCTTAGAGGGACGTGCGT-CTACTAGACGCAGGAAGATAGGGGCAATAACAGGTCTGTGATGCCCTTAGATGTTCTGGGCCGCACGCGCGCTACACTGATGCATTCAACGAGT------GTACCTTGGCCGAGAGGCCTGGGCAATCTTTTGAACGTGCATCGTGATAGGGATAGATTATTGCAATTATTAATCTTGAACGAGGAATTCCTAGTAAACGCAGATCATCAATCTGCATTGATTACGTCCCTGCCCTTTGTACACACCGCCCGTCGCACCTACCGATTGGATGGT---------------CCTTATC--------------------------ATCTAGAGGAAGGTGA---AGTCGTAAC-----------------------------------------------------------------------------AAGGTTTCC------------------------ACTGATCACTACTTCGCTTTCATTGCATACGAATGTGATTTATTTGAAGAAGGTTCTTTAGCTAACTTAACAGCATCTATCATCGGTAACGTATTTGGTTTCAAAGCCGTAGCTGCTTTACGTTTAGAAGATATGCGTATTCCTCACTCATACTTAAAAACATTCCAAGGTCCAGCGACAGGTGTTGTTGTAGAACGTGAGCGTTTAAACAAATACGGTGCTCCATTATTAGGTGCTACAGTAAAACCAAAATTAGGTTTATCTGGTAAAAACTATGGTCGTGTAGTATACGAAGGTTTAAAAGGTGGTTTAGACTTCTTAAAAGATGATGAGAACATTAACTCTCAACCATTCATGCGTTGGAGAGAGCGTTTCTTATACTGTATGGAAGGTATTAACCGTGCTTCTTCATCTACAGGTGAAACTAAAGGTTCATACTTAAACATTACTGCTGGTACTATGGAAGAAGTGTACAAACGTGCTGAGTACGCTAAAACAGTAGGTTCTATAATTGTTATGATCGATTTAGTTATGGGTTATACAGCAATTCAAAGTATTGCATTATGGGCTCGTGAAAACGACATGCTTTTACACTTACACCGTGCAGGTAACTCTACATATGCTCGTCAAAAGAATCATGGTATTAACTTCCGTGTTATCTGTAAATGGATGCGTATGTCAGGTGTAGATCATATCCAC-GCTGGGA--------------------------------------------------------------------------------------------------------------------------------------------------------------------------------------------------------------------------------------------------------------------------------------------------------------------------------------------------------------------------------------------------------------
>Amphora_helenensis_SZCZCH704_KT943649_KT943672
TATATCAGTTATAGTTTATTTGATAGTCCCTC-ACTACTTGGAT-AACCGTAG-TAATTCTAGAGCTAATACATGCGTCAATACCCT-TCTG--GGGTAGTATTTATTAGATGGAAACCAACCCTTTCG-----AGGTGATGTGGTGATTCATAATAAGTTTGCGGATCGCACGGC-TTTGCTGGCGATGGATCATTCAAGTTTCTGCCCTATCAGCTTTGGATGGTAGGGTATTGGCCTACCATGGCTTTAACGGGTAACGGGAAATTAGGGTTTGATTCCGGAGAGGGAGCCTGAGAGACGGCTACCACATCCAAGGAAGGCAGCAGGCGCGTAAATTACCCAATCTTGAAACAAGGAGGTAGTGACAATAAATAACAATGCCGGGCCTTTCTAGGTCTAGCAATTGGAATGAGAACAATTTAAACCCCTTATCGAGGATCAATTGGAGGGCAAGTCTGGTGCCAGCAGCCGCGGTAATTCCAGCTCCAATAGCGTATATTAAAGTTGTTGCAGTTAAAAAGCTCGTAGTAGGATTTGTGGACGATCTTGAGGTCTGACTT----TGTCGGTACT-ATCGAGGTTGTCCATCC-TTGGGTGGAATCTGTGTGGCATTAGGTTGTCGTGCAGGGGATGCCCATCGTTTACTGTGAAAAAATTAGAGTGTTCAAAGCAGGCTTACGCCG--TGAATATATTAGCATGGAATAATAAGATAGGACTTTGGTGCTATTTTGTTGGTTTGCGCACCTTTGTAATGATTAATAGGGACAGTTGTGAGTCTTCGTATTCCATTGTCAGAGGTGAAATTCTTGGATTTCTGGAAGACGAACTACTGCGAAAGCATTGACTAAGGATGTTTTCATTTATCAAGAACGAAAGTTAGGGGATCGAAGATGATTAGATACCATCGTAGTCTTAACCATAAACTATGCCGACAAGGGATCAGCGGGGTCTCGTTAC-GTCTCCGTTGGCACCTTATGAGAAATCACAAGTTTTTAGGTTCCGGGGGG-AGTATGGTCGCAAGGCTGAAACTTAAAGAAATTGACGGAAGGGCACCACCAGGAGTGGAGCCTGCGGCTTAATTTGACTCAACACGGGAAAACTTACCAGGTCCAGACATAGTGAGGATTGACAGATTGAGAGCTCTTTCTTGATTCTATGGGTGGTGGTGCATGGCCGTTCTTAGTTGGTGGAGTGATTTGTCTGGTTAATTCCGTTAACGAACGAGACCCCTGCCTGCTAAATAGTCCGGCGAGTGATTTT-CACTGGCT--AGGTCTTCTTAGAGGGACGTGCGTTCTACTAGACGCAGGAAGATAGGGGCAATAACAGGTCTGTGATGCCCTTAAATGTTCTGGGCCGCACGCGCGCTACACTGATGCATTCAACGAGT------GTACCTTGGCCGAGAGGCCTGGGCAATCTTTTGAACGTGCATCGTGATAGGGATAGATTATTGCAATTATTAATCTTGAACGAGGAATTCCTAGTAAACGCAGCTCATCAAACTGCATTGATTACGTCCCTGCCCTTTGTACACACCGCCCGTCGCACCTACCGATTGAATGGTGTACTGACGTTCTTGCTTTATTCCGTATTACACCGCAACCAGGTGTAGATCCAGTAKAAGCTGCTGCAGCCGTAGCT----GGTGAGTCTTCAACTGCAACATGGACAGTTGTATGGACTGATTTATTAACAGCTTGTGACCGCTATCGTGCTAAAGCTTACCGTGTAGATCCAGTTCCAAACACAACTGATCAATACTTTGCTTTCATCGCATACGAATGTGATTTATTTGAAGAAGGTTCTTTAGCTAACTTAACAGCTTCTATTATTGGTAACGTATTTGGTTTCAAAGCCGTAGCTGCTTTACGTTTAGAAGATATGCGTATTCCTCACTCATATTTAAAAACATTCCAAGGTCCAGCAACAGGCGTTATTGTAGAACGTGAACGTTTAAACAAATATGGTGCTCCATTATTAGGTGCTACAGTAAAACCAAAATTAGGTTTATCTGGTAAAAACTATGGTCGTGTAGTATACGAAGGTTTAAAAGGTGGTTTAGACTTCTTAAAAGATGATGAGAACATTAACTCTCAACCATTCATGCGTTGGAGAGAGCGTTTCTTATACTGTATGGAAGGTATTAACCGTGCTTCTTCATCTACAGGTGAAACTAAAGGTTCATATTTAAATGTTACCGCGGGTACTATGGAAGAAGTATACAAACGTGCTGAGTACGCTAAAACAGTAGGATCTGTAATTATTATGATCGATTTAGTTATGGGTTACACAGCAATTCAAAGTATTGCAATCTGGGCTCGGGAAAACGACATGCTTTTACATTTACACCGTGCAGGTAACTCTACATATGCTCGTCAAAAGAATCATGGTATTAACTTCCGTGTTATCTGTAAATGGATGCGTATGTCAGGTGTAGATCATATCCAC-GCTGGTACAGTTGTAGGTAAATTAGAAGGTGATCCTTTAATGATTAGAGGTTTCTACGATACTTTATTAGAAACACATTTAGATGTTAATTTACCATATGGTATTTTCTTCGAAATGACTTGGGCTAGTTTACGTAAATGTATGCCGGTTGCTTCAGGTGGTATCCACTGTGGTCAAATGCACCAATTAGTTCATTACTTAGGTGATGACGTAGTATTACAATTTGGTGGTGGTACAATTGGTCACCCTGATGGTATTCAAGCAGGTGCTACAGCTAACCGTGTTGCTTTAGAATCAATGAT-------------------------------------------------------------------------------------------------------
>Amphora_pediculus_L1030_HQ912417_HQ912403
TATATCAGTTATAGTTTATTTGATAGTCCCTC-ACTACTTGGAT-AACCGTAG-TAATTCTAGAGCTAATACATGCGTCAATACCCT-TCTG--GGGTAGTATTTATTAGATGGAAACCAACCCCTTCG-----GGGTGATGTGGTGATTCATAATAAATTTGCGGATCGCACGGC-TTTGCTGGCGATGGATCATTCAAGTTTCTGCCCTATCAGCTTTGGATGGTAGGGTATTGGCCTACCATGGCTTTAACGGGTAACGGGAAATTAGGGTTTTATTCCGGAGAGGGAGCCTGAGAGACGGCTACCACATCCAAGGAAGGCAGCAGGCGCGTAAATTACCCAATCTTGAAACAAGGAGGTAGTGACAATAAATAACAATGCCGGGCCTTTACAGGTCTAGCAATTGGAATGAGAACAATTTAAACCCCTTATTGAGGATCAATTGGAGGGCAAGTCTGGTGCCAGCAGCCGCGGTAATTCCAGCTCCAATAGCGTATATTAAAGTTGTTGCAGTTAAAAAGCTCGTAGTTGGATTTGTGGATGATCTTGAGGTCCACGTTT-TGCGTTGGTACT-ATTGAGATTGTCCATCC-TTGGGTGGAATCTGTGTGGCATTAGGTTGTCGTGCAGGGGATGCCCATCGTTTACTGTGAAAAAATTAGAGTGTTCAAAGCAGGCTTATGCCGC-TGAATATATTAGCATGGAATAATGAGATAGGACTTGGGTGCTATTTTGTTGGTTTGCGCACCTTGGTAATGATTAATAGGGACAGTTGGGGGTATTCGTATTCCATTGTCAGAGGTGAAATTCTTGGATTTCTGGAAGACGAACTACTGCGAAAGCATTTACCAAGGATGTTTTCATTAATCAAGAACGAAAGTTAGGGGATCGAAGATGATTAGATACCATCGTAGTCTTAACCATAAACTATGCCGACAAGGGATTGGCGGGGTCTCGTTAC-GTCTCCGTTAGCACCTTATGAGAAATCACAAGTTTTTGGGTTCCGGGGGG-AGTATGGTCGCAAGGCTGAAACTTAAAGAAATTGACGGAAGGGCACCACCAGGAGTGGAGCCTGCGGCTTAATTTGACTCAACACGGGAAAACTTACCAGGTCCAGACATAGTGAGGATTGACAGATTGAGAGCTCTTTCTTGATTCTATGGGTGGTGGTGCATGGCCGTTCTTAGTTGGTGGAGTGATTTGTCTGGTTAATTCCGTTAACGAACGAGACCCCTGCCTGCTAAATAGTCCAGCGAGTGATTTT-CACTGGCT--CGGTCTTCTTAGAGGGACGTGCGT-CTACTAGACGCAGGAAGATAGGGGCAATAACAGGTCTGTGATGCCCTTAGATGTTCTGGGCCGCACGCGCGCTACACTGATGCATTCAACGAGT------GTACCTTGGCCGAGAGGCCTGGGCAATCTTTTGAACGTGCATCGTGATAGGGATAGATTATTGCAATTATTAATCTTGAACGAGGAATTCCTAGTAAACGCAGATCATCAATCTGCATTGATTACGTCCCTGCCCTTTGTACACACCGCCCGTCGCACCTACCGATTGGATGGTATACTGACGTTCTTGCTTTATTCCGTATTACACCACAACCAGGTGTAGATCCAGTAGAAGCTGCTGCAGCAGTAGCT----GGTGAGTCTTCAACTGCAACATGGACAGTTGTATGGACTGATTTATTAACAGCTTGTGACCGCTATCGTGCTAAAGCTTACCGTGTAGATCCAGTACCAAACACAACTGATCAATACTTCGCTTTCGTAGCATACGAATGTGATTTATTTGAAGAAGGTTCTTTAGCTAACTTAACAGCATCTATCATCGGTAACGTATTTGGTTTCAAAGCCATCTCTGCTTTACGTTTAGAAGATATGCGTATTCCTCACTCATACTTAAAAACATTCCAAGGTCCAGCGACAGGTGTTGTTGTAGAACGTGAGCGTTTAAACAAATATGGTGCTCCATTATTAGGTGCTACAGTAAAACCAAAATTAGGTTTATCTGGTAAAAACTATGGTCGTGTAGTATACGAAGGTTTAAAAGGTGGTTTAGACTTCTTAAAAGATGATGAGAACATTAACTCTCAACCATTCATGCGTTGGAGAGAGCGTTTCTTATACTGTATGGAAGGTATTAACCGTGCTTCTTCATCTACAGGTGAAACTAAAGGTTCATACTTAAACGTTACTGCTGCTACTATGGAAGAAGTGTACAAACGTGCTCAGTACGCTAAAACAGTAGGTTCTGTAATTATTATGATCGATTTAGTTATGGGTTATACTGCAATTCAAAGTATTGCACTATGGTCTCGTGAAAACGACATGGTTTTACACTTACACCGTGCAGGTAACTCTACATATGCTCGTCAAAAGAATCATGGTATTAACTTCCGTGTTATCTGTAAATGGATGCGTATGTCAGGTGTAGATCATATCCAC-GCTGGTACAGTTGTAGGTAAATTAGAAGGTGATCCTTTAATGATTAGAGGTTTCTACGATACTTTATTATTAACACACTTAGATGTTAATTTACCATATGGTATTTTCTTCGAAATGACTTGGGCTAGTTTACGTAAATGTATGCCTGTTGCTTCTGGTGGTATCCACTGTGGTCAAATGCACCAATTAGTTCATTACTTAGGTGATGACGTAGTATTACAATTCGGTGGTGGTACAATTGGTCACCCTGATGGTATTCAAGCAGGTGCTACAGCTAACCGTGTTGCTTTAGAATCAATGGTCTTAGCTCGTAACGAAGGTGCTGATTATTTCAACAATCAAGTTGGTCCTCAAATTTTACGCGAAGCAGCGAAAACTTGTGGTCCTTTACAAACAGCTTTAGAT
>Amphora_proteus_6961-AMPH071_KJ463439_KJ463469
TATATCAGTTATAGTTTATTTGATAGTCCCTC-ACTACTTGGAT-AACCGTAG-TAATTCTAGAGCTAATACATGCGTCAATACCCT-CATG--GGGTAGTATTTATTAGATGGAAACCAACCCCTTCG-----GGGTGATGTGGTGATTCATAATAAGTTTGCGGATCGCACGGCTTT-GCTGGCGATGGATCATTCAAGTTTCTGCCCTATCAGCTTTGGATGGTAGGGTATTGGCCTACCATGGCTTTAACGGGTAACGGGAAATTAGGGTTTTATTCCGGAGAGGGAGCCTGAGAGACGGCTACCACATCCAAGGAAGGCAGCAGGCGCGTAAATTACCCAATCTTGAAACAAGGAGGTAGTGACAATAAATAACAATGCCGGGCCTTTCTAGGTCTAGCAATTGGAATGAGAACAATTTAAACCCCTTATCGAGGATCAATTGGAGGGCAAGTCTGGTGCCAGCAGCCGCGGTAATTCCAGCTCCAATAGCGTATATTAAAGTTGTTGCAGTTAAAAAGCTCGTAGTTGGATTTGTGGATG-------------------------------------------CCATCC-TTGGGTGGAATCTGTGTGGCATTAGGTTGTCGTGCAGGGGATGCCCATCGTTTACTGTGAAAAAATTAGAGTGTTCAAAGCAGGCTTATGCCGT-TGAATATATTAGCATGGAATAATGAGATAGGACCTTGGTGCTATTTTGTTGGTTTGCGCGCCTTGGTAATGATTAATAGGGACAGTTGGGGGTATTCGTATTCCATTGTCAGAGGTGAAATTCTTGGATTTCTGGAAGACGAACTACTGCGAAAGCATTTACCAAGGATGTTTTCATTAATCAAGAACGAAAGTTAGGGGATCGAAGATGATTAGATACCATCGTAGTCTTAACCATAAACTATGCCGACAAGGGATTGGCGGGGTCTCGTTAC-GTCTCCGTTAGCACCTTATGAGAAATCACAAGTTTTTGGGTTCCGGGGGG-AGTATGGTCGCAAGGCTGAAACTTAAAGAAATTGACGGAAGGGCACCACCAGGAGTGGAGCCTGCGGCTTAATTTGACTCAACACGGGAAAACTTACCAGGTCCAGACATAGTGAGGATTGACAGATTGAGAGCTCTTTCTTGATTCTATGGGTGGTGGTGCATGGCCGTTCTTAGTTGGTGGAGTGATTTGTCTGGTTAATTCCGTTAACGAACGAGACCCCTGCCTGCTAAATAGTCCAGCGAGTGATTTT-CACTGGCT--TGTGCTTCTTAGAGGGACGTGCGT-CTACTAGACGCAGGAAGATAGGGGCAATAACAGGTCTGTGATGCCCTTAGATGTTCTGGGCCGCACGCGCGCTACACTGATGCATTCAACGAGT------GTACCTTGGCCGAGAGGCCTGGGCAATCTTTTGAACGTGCATCGTGATAGGGATAGATTATTGCAATTATTAATCTTGAACGAGGAATTCCTAGTAAACGCAGATCATCAATCTGCATTGATTACGTCCCTGCCCTTTGTACACACCGCCCGTCGCACCTACCGAT---------------------------------------------------------TCCAGTAGAAGCTGCTGCAGCTGTAGCT----GGTGAGTCTTCAACTGCAACATGGACAGTTGTATGGACTGACTTATTAACAGCTTGTGACCGCTATCGTGCTAAAGCTTATCGTGTAGATCCAGTTCCAAACACAACTGATCAATACTTCGCTTTCATCGCATACGAATGTGATTTATTTGAAGAAGGTTCTTTAGCTAACTTAACAGCGTCTATTATCGGTAACGTATTTGGTTTCAAAGCCGTATCTGCTTTACGTTTAGAAGATATGCGTATTCCTCACTCATACTTAAAAACATTCCAAGGTCCAGCGACAGGTGTTATTGTAGAACGTGAGCGTTTAAACAAATATGGTGCTCCATTATTAGGTGCTACAGTAAAACCAAAATTAGGTTTATCTGGTAAAAACTACGGTCGTGTAGTATACGAAGGTTTAAAAGGTGGTTTAGACTTCTTAAAAGATGATGAGAATATTAACTCTCAACCATTTATGCGTTGGAGAGAGCGTTTCTTATACTGTATGGAAGGTATTAACCGTGCTTCTTCATCTACAGGTGAAACTAAAGGTTCATACTTAAATATTACTGCTGGTACGATGGAAGAAGTTTACAAACGTGCTGAATACGCGAAAACAGTAGGTTCTGTAATTGTTATGATCGATTTAGTTATGGGTTATACAGCAATTCAAAGTGCAGCAATCTGGGCTCGTGAAAACGACATGCTTTTACACTTACACCGTGCAGGTAACTCTACATATGCTCGTCAAAAGAATCATGGTATTAACTTCCGTGTTATTTGTAAATGGATGCGTATGTCAGGTGTAGATCATATCCAC-GCTGGTACAGTTGTAGGTAAATTAGAAGGTGATCCTTTAATGATTAGAGGTTTCTACGATACTTTATTATTAACACACTTAGATGTTAATTTACCATATGGTATTTTCTTCGAAATGACTTGGGCTAGTTTACGTAAATGTATGCCTGTTGCATCGGGTGGTATTCACTGTGGTCAAATGCACCAATTAGTTCATTACTTAGGTGATGATGTAGTATTACAATTTGGTGGTGGTACAATTGGTCACCCTGATGGTATTCAAGCAGGTGCTACAGCTAACCGTGTTGCTTTAGAATCAATGATCTTAGCTCGTAATGAAGGTGCTGATTACTTCAACAACCAAGTTGGTCCTCAAATTTTACGCGAAGCAGCGAAAACATGTGGTCCTTTACAAACAGCTTTAGAT
>Amphora_waldeniana_8348-AMPH011_KJ463447_KJ463477
TATATCAGTTATAGTTTATTTGATAGTCCCTC-ACTACTTGGAT-AACCGTAGGTAATTCTAGAGCTAATACATGCGTCAATACCCT-TCTG--GGGTAGTATTTATTAGATTGAAACCAACCCCTTCG-----GGGTGATGTGGTGATTCATAATAAGTTTGCGGATCGCACGGCTTTTGCTGGCGATGGATCATTCAAGTTTCTGCCCTATCAGCTTTGGATGGTAGGGTATTGGCCTACCATGGCTTTAACGGGTAACGGGAAATTAGGGTTTTATTCCGGAGAGGGAGCCTGAGAGACGGCTACCACATCCAAGGAAGGCAGCAGGCGCGTAAATTACCCAATCTTGAAACAAGGAGGTAGTGACAATAAATAACAATGCCGGGCCTTTCTAGGTCTAGCAATTGGAATGAGAACAATTTAAACCCCTTATTGAGGATCAATTGGAGGGCAAGTCTGGTGCCAGCAGCCGCGGTAATTCCAGCTCCAATAGCGTATATTAAAGTTGTTGCAGTTAAAAAGCTCGTAGTTGGATTTGTGGNTG-------------------------------------------CCATCT-TTGGGTGGAATCTGTGTGGCATTAGGTTGTTGCGCAGGGGATGCCCATCGTTTACTGTGAAAAAATTAGAGTGTTCAAAGCAGGCTTATGCCGC-TGAATATATTAGCATGGAATAATGAGATAGGACTTGGGTGCTATTTTGTTGGTTTGCGCACCTTGGTAATGATTAATAGGGACAGTTGGGGGTATTCGTATTCCATTGTCAGAGGTGAAATTCTTGGATTTCTGGAAGACGAACTACTGCGAAAGCATTTACCAAGGATGTTTTCATTAATCAAGAACGAAAGTTAGGGGATCGAAGATGATTAGATACCATCGTAGTCTTAACCATAAACTATGCCGACAAGGGATTAGCGGGGTTTCGTTAC-GTCTCCGTTAGCACCTTATGAGAAATCACAAGTTTTTGGGTTCCGGGGGG-AGTATGGTCGCAAGGCTGAAACTTAAAGAAATTGACGGAAGGGCACCACCAGGAGTGGAGCCTGCGGCTTAATTTGACTCAACACGGGAAAACTTACCAGGTCCAGACATAGTGAGGATTGACAGATTGAGAGCTCTTTCTTGATTCTATGGGTGGTGGTGCATGGCCGTTCTTAGTTGGTGGAGTGATTTGTCTGGTTAATTCCGTTAACGAACGAGACCCCTGCCTGCTAAATAGTGCGGCGAGTGATTTT-CACTGGCT--AGTACTTCTTAGAGGGACGTGCGT-CTACTAGACGCAGGAAGATAGGGGCAATAACAGGTCTGTGATGCCCTTAGATGTTCTGGGCCGCACGCGCGCTACACTGATGCATTCAACGAGT------GTACCTTGGCCGAGAGGCCTGGGCAATCTTTTGAACGTGCATCGTGATAGGGATAGATTATTGCAATTATTAATCTTGAACGAGGAATTCCTAGTAAACGCANATCATCAATCTGCATTGATTACGTCCCTGCCCTTTGTACACACCGCCCGTCGCACCTACCGAT---------------------------------------------------------TCCAGTAGAAGCTGCTGCAGCCGTAGCT----GGTGAGTCTTCAACTGCAACATGGACAGTTGTATGGACTGACTTATTAACAGCTTGTGACCGCTACCGTGCTAAAGCGTACCGTGTAGATCCAGTTCCAAATACAACTGATCAATACTTTGCTTTTATCGCATACGAATGTGATTTATTTGAAGAAGGTTCTTTAGCTAACTTAACAGCGTCTATTATTGGTAACGTGTTTGGTTTCAAAGCCGTATCTGCTTTACGTTTAGAAGATATGCGTATTCCTCATTCATACTTAAAAACATTCCAAGGTCCAGCGACAGGTGTTATTGTAGAACGTGAACGTTTAAACAAATACGGTGCTCCATTATTAGGTGCTACAGTAAAACCAAAATTAGGTTTATCTGGTAAAAACTACGGTCGTGTAGTATATGAAGGTTTAAAAGGTGGTTTAGACTTCTTAAAAGATGATGAAAACATTAACTCTCAACCATTCATGCGTTGGAGAGAGCGTTTCTTATACTGTATGGAAGGTATTAACCGTGCTTCTTCATCTACAGGTGAAACTAAAGGTTCATACTTAAACATTACTGCTGGTACTATGGAAGAAGTGTACAAACGTGCTGAGTACGCTAAAAATGTAGGCTCTGTAATTGTTATGATCGATTTAGTTATGGGTTATACAGCAATTCAAAGTACAGCAATATGGGCTCGTGAAAACGACATGCTTTTACACTTACACCGTGCAGGTAACTCTACATATGCTCGTCAAAAGAATCATGGTATTAATTTCCGTGTTATCTGTAAATGGATGCGTATGTCAGGTGTAGATCATATCCAC-GCTGGTACAGTTGTAGGTAAATTAGAAGGTGATCCTTTAATGATTAGAGGTTTCTATGATACTTTATTATTAACACACTTAGATGTTAATTTACCATATGGTATTTTCTTCGAAATGTCTTGGGCTAGTTTACGTAAATGTATGCCTGTTGCATCAGGTGGTATCCACTGTGGTCAAATGCACCAATTAGTTCATTACTTAGGTGATGATGTAGTATTACAATTTGGTGGTGGTACAATTGGTCACCCTGATGGTATTCAAGCAGGTGCTACAGCTAACCGTGTTGCTTTAGAATCAATGATCTTAGCTCGTAACGAAGGTGCTGATTATTTCAACAACCAAGTTGGTCCTCAAATTTTACGCGAAGCAGCGAAAACATGTGGTCCTTTACAAACAGCTTTAGAT
>Amphora_indistincta_9559-AMPH020_KJ463433_KJ463463
TATATCAGTTATAGTTTATTTGATAGTCCCTC-ACTACTTGGAT-AACCGTAG-TAATTCTAGAGCTAATACATGCGTCAATACCCT-TCTG--GGGTAGTATTTATTAGATGGAAACCAACCCCTTCG-----GGGTGATGTGGTGATTCATAATAAGTTTGCGGATCGCACGGCTTT-GCTGGCGATGGATCATTCAAGTTTCTGCCCTATCAGCTTTGGATGGTAGGGTATTGGCCTACCATGGCTTTAACGGGTAACGGGAAATTAGGGTTTTATTCCGGAGAGGGAGCCTGAGAGACGGCTACCACATCCAAGGAAGGCAGCAGGCGCGTAAATTACCCAATCTTGAAACAAGGAGGTAGTGACAATAAATAACAATGCCGGGCCTTTACAGGTCTAGCAATTGGAATGAGAACAATTTAAACCCCTTATTGAGGATCAATTGGAGGGCAAGTCTGGTGCCAGCAGCCGCGGTAATTCCAGCTCCAATAGCGTATATTAAAGTTGTTGCAGTTAAAAAGCTCGTAGTTGGATTTGTGGATG-------------------------------------------CCATCCCTTGGGTGGAATCTGTGTGGCATTAGGTTGTCGTGCAGGGGATGCCCATCGTTTACTGTGAAAAAATTAGAGTGTTCAAAGCAGGCTTATGCCGC-TGAATATATTAGCATGGAATAATGAGATAGGACTTGGGTGCTATTTTGTTGGTTTGCGCACCTTGGTAATGATTAATAGGGACAGTTGGGGGTATTCGTATTCCATTGTCAGAGGTGAAATTCTTGGATTTCTGGAAGACGAACTACTGCGAAAGCATTTACCAAGGATGTTTTCATTAATCAAGAACGAAAGTTAGGGGATCGAAGATGATTAGATACCATCGTAGTCTTAACCATAAACTATGCCGACAAGGGATTGGCGGGGTCTCGTTAC-GTCTCCGTTAGCACCTTATGAGAAATCACAAGTTTTTGGGTTCCGGGGGG-AGTATGGTCGCAAGGCTGAAACTTAAAGAAATTGACGGAAGGGCACCACCAGGAGTGGAGCCTGCGGCTTAATTTGACTCAACACGGGAAAACTTACCAGGTCCAGACATAGTGAGGATTGACAGATTGAGAGCTCTTTCTTGATTCTATGGGTGGTGGTGCATGGCCGTTCTTAGTTGGTGGAGTGATTTGTCTGGTTAATTCCGTTAACGAACGAGACCCCTGCCTGCTAAATAGTCCAGCGAGTGATTTT-CACTGGCT--CGGTCTTCTTAGAGGGACGTGCGT-CTACTAGACGCAGGAAGATAGGGGCAATAACAGGTCTGTGATGCCCTTAGATGTTCTGGGCCGCACGCGCGCTACACTGATGCATTCAACGAGT------GTACCTTGGCCGAGAGGCCTGGGCAATCTTTTGAACGTGCATCGTGATAGGGATAGATTATTGCAATTATTAATCTTGAACGAGGAATTCCTAGTAAACGCAGATCATCAATCTGCATTGATTACGTCCCTGCCCTTTGTACACACCGCCCGTCGCACCTACCGAT---------------------------------------------------------TCCAGTAGAAGCTGCTGCAGCAGTAGCT----GGTGAGTCTTCAACTGCAACATGGACAGTTGTATGGACTGATTTATTAACAGCTTGTGACCGCTATCGTGCTAAAGCTTACCGTGTAGATCCAGTACCAAACACAACTGATCAATACTTCGCTTTCGTAGCATACGAATGTGATTTATTTGAAGAAGGTTCTTTAGCTAACTTAACAGCATCTATCATCGGTAACGTATTTGGTTTCAAAGCCATCTCTGCTTTACGTTTAGAAGATATGCGTATTCCTCACTCATACTTAAAAACATTCCAAGGTCCAGCGACAGGTGTTGTTGTAGAACGTGAGCGTTTAAACAAATATGGTGCTCCATTATTAGGTGCTACAGTAAAACCAAAATTAGGTTTATCTGGTAAAAACTATGGTCGTGTAGTATACGAAGGTTTAAAAGGTGGTTTAGACTTCTTAAAAGATGATGAGAACATTAACTCTCAACCATTTATGCGTTGGAGAGAGCGTTTCTTATACTGTATGGAAGGTATTAACCGTGCTTCTTCATCTACAGGTGAAACTAAAGGTTCATACTTAAACGTTACTGCTGCTACTATGGAAGAAGTGTACAAACGTGCTGAGTACGCTAAAACAGTAGGTTCTGTAATTATTATGATCGATTTAGTTATGGGTTATACTGCAATTCAAAGTATTGCACTATGGTCTCGTGAAAACGACATGGTTTTACACTTACACCGTGCAGGTAACTCTACATATGCTCGTCAAAAGAATCATGGTATTAACTTCCGTGTTATCTGTAAATGGATGCGTATGTCAGGTGTAGATCATATCCAC-GCTGGTACAGTTGTAGGTAAATTAGAAGGTGATCCTTTAATGATTAGAGGTTTCTACGATACTTTATTATTAACACACTTAGATGTTAATTTACCATATGGTATTTTCTTCGAAATGACTTGGGCTAGTTTACGTAAATGTATGCCTGTTGCTTCTGGTGGTATCCACTGTGGTCAAATGCACCAATTAGTTCATTACTTAGGTGATGACGTAGTATTACAATTCGGTGGTGGTACAATTGGTCACCCTGATGGTATTCAAGCAGGTGCTACAGCTAACCGTGTTGCTTTAGAATCAATGGTCTTAGCTCGTAACGAAGGTGCTGATTATTTCAACAATCAAGTTGGTCCTCAAATTTTACGCGAAGCAGCGAAAACTTGTGGTCCTTTACAAACAGCTTTAGAT
>Amphora_affinis_9556-AMPH016_KJ463424_KJ463454
TATATCAGTTATAGTTTATTTGATAGTCCCTT-ACTACTTGGAT-AACCGTAG-TAATTCTAGAGCTAATACATGCGTCAATACCCT-TCTG--GGGTAGTATTTATTAGATGGAAACCAACCCCTTCG-----GGGTGATGTGGTGATTCATAATAAGTTTGCGGATCGCACGGCTTTTGCTGGCGATGGATCATTCAAGTTTCTGCCCTATCAGCTTTGGATGGTAGGGTATTGGCCTACCATGGCTTTAACGGGTAACGGGAAATTAGGGTTTTATTCCGGAGAGGGAGCCTGAGAGACGGCTACCACATCCAAGGAAGGCAGCAGGCGCGTAAATTACCCAATCTTGAAACAAGGAGGTAGTGACAATAAATAACAATGCCGGGCCTTTCAAGGTCTAGCAATTGGAATGAGAACAATTTAAACCCCTTATTGAGGATCAATTGGAGGGCAAGTCTGGTGCCAGCAGCCGCGGTAATTCCAGCTCCAATAGCGTATATTAAAGTTGTTGCAGTTAAAAAGCTCGTAGTTGGATTTGTGGTTG-------------------------------------------CCATCT-TTGGGTGGAATCTGTGTGGCATTAGGTTGTCGTGCAGGGGATGCCCATCGTTTACTGTGAAAAAATTAGAGTGTTCAAAGCAGGCTTATGCCGC-TGAATATATTAGCATGGAATAATGAGATAGGACTTGGGTGCTATTTTGTTGGTTTGCGCACCTTGGTAATGATTAATAGGGACAGTTGGGGGTATTCGTATTCCATTGTCAGAGGTGAAATTCTTGGATTTCTGGAAGACGAACTACTGCGAAAGCATTTACCAAGGATGTTTTCATTAATCAAGAACGAAAGTTAGGGGATCGAAGATGATTAGATACCATCGTAGTCTTAACCATAAACTATGCCGACAAGGGATTGGCGGGGTCTCGTTAC-GTCTCCGTTAGCACCTTATGAGAAATCACAAGTTTTTGGGTTCCGGGGGG-AGTATGGTCGCAAGGCTGAAACTTAAAGAAATTGACGGAAGGGCACCACCAGGAGTGGAGCCTGCGGCTTAATTTGACTCAACACGGGAAAACTTACCAGGTCCAGACATAGTGAGGATTGACAGATTGAGAGCTCTTTCTTGATTCTATGGGTGGTGGTGCATGGCCGTTCTTAGTTGGTGGAGTGATTTGTCTGGTTAATTCCGTTAACGAACGAGACCCCTGCCTGCTAAATAGTCCGGCGAGTGATTTT-CACTGGCT--CGGTCTTCTTAGAGGGACGTGCGT-CTACTAGACGCAGGAAGATAGGGGCAATAACAGGTCTGTGATGCCCTTAGATGTTCTGGGCCGCACGCGCGCTACACTGATGCATTCAACGAGT------GTACCTTGGCCGAGAGGCCTGGGCAATCTTTTGAACGTGCATCGTGATAGGGATAGATTATTGCAATTATTAATCTTGAACGAGGAATTCCTAGTAAACGCAGATCATCAATCTGCATTGATTACGTCCCTGCCCTTTGTACACACCGCCCGTCGCACCTACCGAT---------------------------------------------------------TCCAGTAGAAGCTGCTGCAGCAGTAGCT----GGTGAGTCTTCAACTGCAACATGGACAGTTGTATGGACTGACTTATTAACAGCTTGTGACCGCTATCGTGCTAAAGCTTACCGTGTAGATCCAGTTCCAAACACAACTGATCAATACTTCGCTTTCATTGCATACGAATGTGATTTATTTGAAGAAGGTTCTTTAGCTAACTTAACAGCATCTATCATCGGTAACGTATTTGGTTTCAAAGCAGTAGCTGCTTTACGTTTAGAAGATATGCGTATTCCTCACTCATACTTAAAAACATTCCAAGGTCCAGCGACAGGTGTTGTTGTAGAACGTGAGCGTTTAAACAAATACGGTGCTCCATTATTAGGTGCTACAGTAAAACCAAAATTAGGTTTATCTGGTAAAAACTATGGTCGTGTAGTATACGAAGGTTTAAAAGGTGGTTTAGACTTCTTAAAAGATGATGAGAACATTAACTCTCAACCATTCATGCGTTGGAGAGAGCGTTTCTTATACTGTATGGAAGGTATTAACCGTGCTTCTTCATCTACAGGTGAAACTAAAGGTTCATACTTAAACATTACTGCTGGTACTATGGAAGAAGTGTACAAACGTGCTGAGTACGCTAAAACAGTAGGTTCTGTAATTGTTATGATCGATTTAGTTATGGGTTATACAGCAATTCAAAGTATTGCACTATGGGCTCGTGAAAACGATATGCTTTTACACTTACACCGTGCAGGTAACTCTACATATGCTCGTCAAAAGAATCATGGTATTAACTTCCGTGTTATCTGTAAATGGATGCGTATGTCAGGTGTAGATCATATACAC-GCTGGTACAGTTGTAGGTAAATTAGAAGGTGATCCTTTAATGATTAGAGGTTTCTACGATACTTTATTATTAACACACTTAGATGTTAATTTACCATATGGTATTTTCTTCGAAATGACTTGGGCTAGTTTACGTAAATGTATGCCTGTTGCCTCTGGTGGTATCCACTGTGGTCAAATGCACCAATTAGTTCATTACTTAGGTGATGACGTAGTATTACAATTCGGTGGTGGTACAATTGGTCACCCTGATGGTATTCAAGCAGGTGCTACAGCTAACCGTGTTGCTTTAGAATCAATGATCTTAGCTCGTAACGAAGGTGCTGATTATTTCAACAACCAAGTTGGTCCTCAAATTTTACGCGAAGCAGCGAAAACATGTGGTCCTTTACAAACAGCTTTAGAT
>Amphora_ovalis_9490-AMPH013_KJ463437_KJ463467
TATATCAGTTATAGTTTATTTGATAGTCCCTC-ACTACATGGAT-AACCGTAG-TAATTCTAGAGCTAATACATGCGTCAATACCCT-TCTG--GGGTAGTATTTATTAGATGGAAACCAACTCCTTCG-----GGGTGATGTGGTGATTCATAATAAGTTTGCGGATCGCACGGCTTTTGCTGGCGACGGATCATTCAAGTTTCTGCCCTATCAGCTTTGGATGGTAGGGTATTGGCCTACCATGGCTTTAACGGGTAACGGGAAATTAGGGTTTTATTCCGGAGAGGGAGCCTGAGAGACGGCTACCACATCCAAGGAAGGCAGCAGGCGCGTAAATTACCCAATCTTGAAACAAGGAGGTAGTGACAATAAATAACAATGACGGGCCATTTTTGGTCTATCAATTGGAATGAGAACAATTTAAACCCCTTATTGAGGATCAATTGGAGGGCAAGTCTGGTGCCAGCAGCCGCGGTAATTCCAGCTCCAATAGCGTATATTAAAGTTGTTGCAGTTAAAAAGCTCGTAGTTGGATTTGTGGAGG-------------------------------------------CCATCT-TTGGGTGGAATCCGTGTGGCATTAGGTTGTCGCGCGGGGGATGCCCGTCGTTTACTGTGAAAAAATTAGAGTGTTCAAAGCAGGCTTATGCCGT-TGAATATATTAGCATGGAATAATGAGATAGGACTTGGGTGCTATTTTGTTGGTTTGCGCACCTTGGTAATGGTTAATAGGGACAGTTGGGGGTATTCGTATTCCATTGTCAGAGGTGAAATTCTTGGATTTCTGGAAGACGAACTACTGCGAAAGCATTTACCAAGGATGTTTTCATTAATCAAGAACGAAAGTTAGGGGATCGAAGATGATTAGATACCATCGTAGTCTTAACCATAAACTATGCCGACAAGGGATTGGCGGGGTCTCGTTAC-GTCTCCGTTAGCACCTTATGAGAAATCACAAGTTTTTGGGTTCCGGGGGG-AGTATGGTCGCAAGGCTGAAACTTAAAGAAATTGACGGAAGGGCACCACCAGGAGTGGAGCCTGCGGCTTAATTTGACTCAACACGGGAAAACTTACCAGGTCCAGACATAGTGAGGATTGACAGATTGAGAGCTCTTTCTTGATTCTATGGGTGGTGGTGCATGGCCGTTCTTAGTTGGTGGAGTGATTTGTCTGGTTAATTCCGTTAACGAACGAGACCCCTGCCTGCTAAATAGTCTGGCGAGTGATTTT-CACTGGCT--AAGTCTTCTTAGAGGGACGTGCGT-CTACTAGACGCAGGAAGATAGGGGCAATAACAGGTCTGTGATGCCCTTAGATGTTCTGGGCCGCACGCGCGCTACACTGATGCATTCAACGAGT------GTACCTTGGCCGAGAGGCCTGGGCAATCTTTTGAACGTGCATCGTGATAGGGATAGATTATTGCAATTATTAATCTTGAACGAGGAATTCCTAGTAAACGCAGATCATCAATCTGCATTGATTACGTCCCTGCCCTTTGTACACACCGCCCGTCGCACCTACCGAT---------------------------------------------------------TCCAGTAGAAGCTGCTGCAGCAGTAGCT----GGTGAGTCTTCAACTGCAACATGGACAGTTGTATGGACTGACTTATTAACAGCTTGTGACCGCTATCGTGCTAAAGCTTACCGTGTAGATCCAGTTCCAAACACAACTGATCAATACTTCGCTTTCATCGCATACGAATGTGATTTATTTGAAGAAGGTTCTTTAGCTAACTTAACAGCATCTATCATCGGTAACGTATTTGGTTTCAAAGCCGTAGCTGCTTTACGTTTAGAAGATATGCGTATTCCTCACTCATATTTAAAAACATTCCAAGGTCCAGCGACAGGTGTTGTTGTAGAACGTGAGCGTTTAAACAAATACGGTGCTCCATTATTAGGTGCTACAGTAAAACCAAAATTAGGTTTATCTGGTAAAAACTATGGTCGTGTAGTATATGAAGGTTTAAAAGGTGGTTTAGACTTCTTAAAAGATGATGAAAACATTAACTCTCAACCATTCATGCGTTGGAGAGAGCGTTTCTTATACTGTATGGAAGGTATTAACCGTGCTTCTTCATCGACAGGTGAAACTAAAGGTTCATACTTAAACATTACTGCTGGTACTATGGAAGAAGTGTACAAACGTGCTGAGTACGCTAAAACAGTAGGTTCTGTAATTGTTATGATCGATTTAGTTATGGGTTATACAGCAATTCAAAGTATTGCAATATGGGCTCGTGAAAACGACATGCTTTTACACTTACACCGTGCCGGTAACTCTACATATGCTCGTCAAAAGAATCATGGTATTAACTTCCGTGTTATCTGTAAATGGATGCGTATGTCAGGTGTAGATCATATCCAC-GCTGGTACAGTTGTAGGTAAATTAGAAGGTGATCCTTTAATGATTAGAGGTTTCTACGATACTTTATTATTAACACACTTAGATGTTAATTTACCATATGGTATTTTCTTCGAAATGACTTGGGCTAGTTTACGTAAATGTATGCCTGTTGCCTCTGGTGGTATCCACTGTGGTCAAATGCACCAATTAGTTCATTACTTAGGTGATGACGTAGTATTACAATTCGGTGGCGGTACAATTGGTCACCCTGATGGTATTCAAGCAGGTGCTACAGCTAACCGTGTTGCTTTAGAATCAATGATCTTAGCTCGTAACGAAGGTGCTGATTATTTCAACAACCAAGTTGGTCCTCAAATTTTACGCGAAGCAGCGAAAACATGTGGTCCTTTACAAACAGCTTTAGAT
>Amphora_aliformis_10105-AMPH159_MG027323_MG027489
TATATCAGTTATAGTTTATTTGATAGTCCCTC-ACTACTTGGAT-AACCGTAG-TAATTCTAGAGCTAATACATGCGTCAATACCCT-TCTG--GGGTAGTATTTATTAGACTGAAACCAACCCCTTCG-----GGGTGATGTGGTGATTCATAATAAGTTTGCGGATCGCACGGT-TTATCCGGCGATGGATCATTCAAGTTTCTGCCCTATCAGCTTTGGATGGTAGGGTATTGGCCTACCATGGCTTTAACGGGTAACGGGAAATTAGGGTTTTATTCCGGAGAGGGAGCCTGAGAGACGGCTACCACATCCAAGGAAGGCAGCAGGCGCGTAAATTACCCAATCTTGAAACAAGGAGGTAGTGACAATAAATAACAATGCCGGGCCTTTATAGGTCTGGCAATTGGAATGAGAACAATTTAAACCCCTTATCGAGGATCAATTGGAGGGCAAGTCTGGTGCCAGCAGCCGCGGTAATTCCAGCTCCAATAGCGTATATTAAAGTTGTTGCAGTTAAAAAGCTCGTAGTTGGATTTGTGGTTGACGCCTGGTGGTCCAA----TTGTTGGTACTTGCCGGGCGTTGCCATCC-TTGGGTGGAATCTGTGTGGCATTAGCTTGTCGTGCAGGGGATGCCCATCGTTTACTGTGAAAAAATTAGAGTGTTCAAAGCAGGCTTATGCCGT-TGAATATATTAGCATGGAATAATGAGATAGGACCTTGGTACTATTTTGTTGGTTTGCGCACCGAGGTAATGATTAATAG--------------------------------------------------------------AACTACTGCGAAAGCATTTACCAAGGATGTTTTCATTAATCAAGAACGAAAGTTAGGGGATCGAAGATGATTAGATACCATCGTAGTCTTAACCATAAACTATGCCGACAAGGGATTGGCGGGGTTTCGTTAC-GTCTCCGTCAGCACCTTATGAGAAATCACAAGTTTTTGGGTTCCGGGGGG-AGTATGGTCGCAAGGCTGAAACTTAAAGAAATTGACGGAAGGGCACCACCAGGAGTGGAGCCTGCGGCTTAATTTGACTCAACACGGGAAAACTTACCAGGTCCAGACATAGTGAGGATTGACAGATTGAGAGCTCTTTCTTGATTCTATGGGTGGTGGTGCATGGCCGTTCTTAGTTGGTGGAGTGATTTGTCTGGTTAATTCCGTTAACGAACGAGACCCCTGCCTGCTAAATAGCCCGGCGAGTGATTTT-CACTGGCG--AGGGCTTCTTAGAGGGACGTGCGTTCTATTAGACGCAGGAAGATAGGGGCAATAACAGGTCTGTGATGCCCTTAGATGTTCTGGGCCGCACGCGCGCTACACTGATGCATTCAACGAGT------GTACCTTGACCGAGAGGTCTGGGCAATCTTTTGAACGTGCATCGTGATAGGGATAGATTATTGCAATTATTAATCTTGAACGAGGAATTCCTAGTAAACGCAGATCATCAATCTGCATTGATTACGTCCCTGCCCTTTGTACACACCGCCCGTCGCACC---------------ATACTGATGTTCTTGCTTTATTCCGTATTACACCACAACCAGGTGTAGATCCAGTAGAAGCTGCAGCAGCTGTAGCA----GGTGAGTCTTCAACTGCAACATGGACAGTTGTATGGACTGACTTATTAACAGCTTGTGACCGCTACCGTGCTAAAGCTTATCGTGTAGATCCAGTTCCAAATACAACTGATCAATACTTCGCTTTTATCGCTTATGAATGTGATTTATTCGAAGAAGGTTCTTTAGCTAACTTAACAGCATCTATTATCGGTAACGTATTCGGTTTCAAAGCCATATCTGCTTTACGTTTAGAAGATATGCGTATTCCTCACTCATATTTAAAAACATTCCAAGGTCCTGCGACAGGTGTTGTTGTAGAACGTGAACGTTTAAACAAATATGGTGCTCCATTATTAGGTGCTACAGTAAAACCAAAATTAGGTTTATCTGGTAAAAACTATGGTCGTGTAGTATACGAAGGTTTAAAAGGTGGTTTAGACTTCTTAAAAGATGATGAGAACATTAACTCTCAACCATTCATGCGTTGGAGAGAACGTTTCTTATACTGTATGGAAGGTATTAACCGTGCTAGTTCAGCTACAGGTGAAACTAAAGGTTCATACTTAAACATCACTGCTGCTACTATGGAAGACGTTTATAAACGTGCAGAATATGCTAAAGCAGTAGGTTCTGTCATTGTTATGATCGATTTAGTTATGGGTTACACAGCAATTCAAAGTATAGCTCTATGGGCTCGTGATAACGACATGGTTTTACACTTACACCGTGCAGGTAACTCTACATACGCTCGTCAAAAGAATCATGGTATTAACTTCCGTGTAATCTGTAAATGGATGCGTATGTCTGGCGTAGATCATATCCAC-GCTGGTACAGTTGTAGGTAAATTAGAAGGTGATCCTTTAATGATTAAAGGTTTCTACGATATTTTATTATTAACACATTTAGATGTTAACTTACCATACGGTATCTTCTTCGAAATGACATGGGCTAGTTTACGTAAATGTATGCCTGTTGCATCTGGTGGTATTCACTGTGGCCAAATGCACCAATTAATTCACTACTTAGGTGATGACGTAGTATTACAATTCGGTGGTGGTACAATTGGTCACCCTGATGGTATCCAAGCGGGTGCTACAGCTAACCGTGTTGCTTTAGAATCTATGGTCTTAGCTCGTAACGAAGGTGCTGATTACTTCAACAACCAAGTTGGTCCTCAAATTTTACGCGAAGCAGCGAAAACATGTGGTCCGTTACAAACAGCTTTAGAT
>Amphora_commutata_L1060_KX120667_KX120550
TATATCAGTTATAGTTTATTTGATAGTCCCTC-ACTACTTGGAT-AACCGTAG-TAATTCTAGAGCTAATACATGCGTCAATACCCT-TCTG--GGGTAGTATTTATTAGATTGAAACCAACCCCTTAG-----GGGTGATGTGGTGATTCATAATAAGTTTGCGGATCGCATGGTCTTGGCCGGCGATGGATCATTCAAGTTTCTGCCCTATCAGCTTTGGATGGTAGGGTATTGGCCTACCATGGCTTTAACGGGTAACGGGAAATTAGGGTTTTATTCCGGAGAGGGAGCCTGAGAGACGGCTACCACATCCAAGGAAGGCAGCAGGCGCGTAAATTACCCAATCTTGAAACAAGGAGGTAGTGACAATAAATAACAATGCCGGGCCTTTATAGGTCTAGCAATTGGAATGAGAACAATTTAAACCCCTTATCGAGTATCAATTGGAGGGCAAGTCTGGTGCCAGCAGCCGCGGTAATTCCAGCTCCAATAGCGTATATTAAAGTTGTTGCAGTTAAAAAGCTCGTAGTTGGATTTGTGGTGGGCGTC-AGTGGTCCAGAATTTTTTTGGTACCAATTGACGTCTGCCATCC-TTGGGGAGAATCTGTGTGGCATTAGGTTGTCGTGCAGGGGATGCCCATCGTTTACTGTGAAAAAATTAGAGTGTTCAAAGCAGGCTTATGCCGT-TGAATATATTAGCATGGAATAATGAGATAGGACCTTGGTACTATTTTGTTGGTTTGCGCACCGAGGTAATGATTAATAGGGACAGTTGGGGGTATTCGTATTCCATTGTCAGAGGTGAAATTCTTGGATTTCTGGAAGACGAACTACTGCGAAAGCATTTACCAAGGATGTTTTCATTAATCAAGAACGAAAGTTAGGGGATCGAAGATGATTAGATACCATCGTAGTCTTAACCATAAACTATGCCGACAAGGGATTGGCGGGGTCTCGTTTT-GTCTCCGTCAGCACCTTATGAGAAATCACAAGTTTTTGGGTTCCGGGGGG-AGTATGGTCGCAAGGCTGAAACTTAAAGAAATTGACGGAAGGGCACCACCAGGAGTGGAGCCTGCGGCTTAATTTGACTCAACACGGGAAAACTTACCAGGTCCAGACATAGTGAGGATTGACAGATTGAGAGCTCTTTCTTGATTCTATGGGTGGTGGTGCATGGCCGTTCTTAGTTGGTGGAGTGATTTGTCTGGTTAATTCCGTTAACGAACGAGACCCCTGCCTGCTAAATAGACCCTCGAGTGATTTT-CACTGGTGCTGTGTCTTCTTAGAGGGACGTGCGTTCTATTAGACGCAGGAAGATAGGGGCAATAACAGGTCTGTGATGCCCTTAGATGTTCTGGGCCGCACGCGCGCTACACTGATGCATTCAACGAGT------GTTCCTTGGCCGAGAGGCCTGGGCAATCTTTGGAACGTGCATCGTGATAGGGATAGATTATTGCAATTATTAATCTTGAACGAGGAATTCCTAGTAAACGCAGATCATCAATCTGCATTGATTACGTCCCTGCCCTTTGTACACACCGCCCGTCGCACCTACCGATTGGATGGTATACTGACGTTCTTGCTTTATTCCGTATTACACCACAACCAGGTGTAGATCCAGTAGAAGCAGCTGCAGCAGTAGCT----GGTGAGTCTTCAACTGCAACATGGACAGTTGTATGGACTGACTTATTAACAGCTTGTGACCGCTACCGTGCTAAAGCTTACCGTGTAGATCCAGTTCCAAATACAACTGATCAATTCTTCGCTTTTATCGCATACGAATGTGATTTATTTGAAGAAGGTTCTTTAGCTAACTTAACAGCTTCTATTATTGGTAACGTATTCGGTTTCAAAGCCGTATCTGCTTTACGTTTAGAAGATATGCGTATTCCTCACTCATACTTAAAAACATTCCAAGGTCCAGCGACAGGTGTTATTGTAGAGCGTGAGCGTTTAAACAAATATGGTACTCCATTATTAGGTGCTACAGTAAAACCAAAATTAGGTTTATCTGGTAAAAACTATGGTCGTGTAGTATACGAAGGTTTAAAAGGTGGTTTAGACTTCTTAAAAGATGATGAGAATATTAACTCTCAACCATTTATGCGTTGGAGAGAGCGTTTCTTATACTGTATGGAAGGTATTAACCGCGCTTCTGCATCTACAGGTGAAACTAAAGGTTCATACTTAAACATCACTGCAGGTACAATGGAAGAAGTTTACAAACGTGCTGAGTACGCTAAAGCTGTAGGTTCTGTAATCGTTATGATCGACTTAGTTATGGGTTACACAGCAATTCAAAGTGCTGCTATCTGGGCTCGTGAAAACGATATGCTTTTACACTTACACCGTGCAGGTAATTCTACATACGCTCGTCAAAAGAATCATGGTATTAACTTCCGTGTTATCTGTAAATGGATGCGTATGTCTGGTGTAGATCACATTCAC-GCTGGTACAGTTGTAGGTAAACTAGAAGGTGATCCTTTAATGATTAAAGGTTTTTACGATACTTTATTATTAACACACTTAGATGTTAACTTACCATACGGTATCTTCTTTGAAATGTCATGGGCTAGTTTACGTAAATGTATGCCTGTTGCATCTGGTGGTATTCACTGTGGTCAAATGCACCAATTAATTCACTATTTAGGTGATGACGTAGTATTACAATTTGGTGGTGGTACAATTGGTCACCCTGATGGTATTCAAGCGGGTGCTACAGCTAACCGTGTTGCTTTAGAAGCAATGGTATTAGCTCGGAACGAAGGWGCTGATTACTTTAACAACCAAGTTGGTCCTCAAATTTTACGCGACGCAGCTAAAACATGTGGTCCTTTACAAACAGCTTTAGAT
>Amphora_abludens_6961-AMPH059_KJ463425_KJ463455
TATATCAGTTATCGTTTCTTTGATAGTCCCTT-ACTACTTGGAT-AACCGTAG-TAATTCTAGAGCTAATACATGCGTCAATACCCTGTATG--GGGTAGTATTTATTAGATGGAAACCAACCCCTTCG-----GGGTGATGTGGTGATTCATAATAAGCTTGCGGATCGCACGGC-TTGTCCGGCGATGGATCATTCAAGTTTCTGCCCTATCAGCTTTGGATGGTAGGGTATTGGCCTACCATGGCTTTAACGGGTAACGGGAAATTAGGGTTTTATTCCGGAGAGGGAGCCTGAGAGATGGCTACCACATCCAAGGAAGGCAGCAGGCGCGTAAATTACCCAATCTTGAAACAAGGAGGTAGTGACAATAAATAACAATGCCGGGCCTTTCTAGGTCAAGCAATTGGAATGAGAACAATTTAAACCCCTTATCGAGGATCAATTGGAGGGCAAGTCTGGTGCCAGCAGCCGCGGTAATTCCAGCTCCAATAGCGTATATTAAAGTTGTTGCAGTTAAAAAGCTCGTAGTTGGATTTGTGGTCT-------------------------------------------TCATCC-TTGGGTGGAATCTGTGTGGCATTAGGTTGTCGTGCAGGGGATGCCCATCGTTTACTGTGAAAAAATTAGAGTGTTCAAAGCAGGCTTATGCCGT-TGAATATATTAGCATGGAATAATGAGATAGGACCTGGGTACTATTTTGTTGGTTTGCGCACCCTGGTAATGATTAATAGGGTCAGTTGGGGGTATTCGTATTCCATTGTCAGAGGTGAAATTCTTGGATTTCTGGAAGACGAACTACTGCGAAAGCATTTACCAAGGATGTTTTCATTAATCAAGAACGAAAGTTAGGGGATCGAAGATGATTAGATACCATCGTAGTCTTAACCATAAACTATGCCGACAAGGGATTGGCGGGGCATC-TTAC-GTCTCCGTCAGCACCTTATGAGAAATCACAAGTTTTTGGGTTCCGGGGGG-AGTATGGTCGCAAGGCTGAAACTTAAAGAAATTGACGGAAGGGCACCACCAGGAGTGGAGCCTGCGGCTTAATTTGACTCAACACGGGAAAACTTACCAGGTCCAGACATAGTGAGGATTGACAGATTGAGAGCTCTTTCTTGATTCTATGGGTGGTGGTGCATGGCCGTTCTTAGTTGGTGGAGTGATTTGTCTGGTTAATTCCGTTAACGAACGAGACCCCTGCCTGCTAAATAGTGGCGCTAGTGATTTT-CACTGGCG--ACTGCTTCTTAGAGGGACGTGCGTTCTATTAGACGCAGGAAGATAGGGGCAATAACAGGTCTGTGATGCCCTTAGATGTTCTGGGCCGCACGCGCGCTACACTGATGCATTCAACAAGT------CTACCTTGGCCGAGAGGCCTGGGGAATCTTTTGAACGTGCATCGTGATAGGGATAGATTATTGCAATTATTAATCTTGAACGAGGAATTCCTAGTAAACGCAGATCATCAATCTGCATTGATTACGTCCCTGCCCTTTGTACACACCGCCCGTCGCACCTACCGAT--------GAACTGACGTTTTAGCTTTATTCCGTATTACACCACAACCAGGTGTAGATCCAGTAGAAGCTGCTGCAGCCGTAGCT----GGTGAGTCTTCAACTGCAACATGGACAGTTGTATGGACTGACTTATTAACAGCTTGTGACCGTTACCGTGCTAAAGCTTACCGTGTAGATCCAGTTCCAAATACAACTGATCAATTCTTCGCTTTCATCGCATACGAATGTGATTTATTTGAAGAAGGTTCTTTAGCTAACTTAACAGCTTCTATTATCGGTAACGTATTCGGTTTCAAAGCCGTAGCCGCTTTACGTTTAGAAGATATGCGTATTCCTCACTCATACTTAAAAACATTCCAAGGTCCAGCAACAGGTGTTGTTGTAGAACGTGAACGTTTAAACAAATATGGTACTCCATTATTAGGTGCTACAGTAAAACCAAAATTAGGTTTATCTGGTAAAAACTATGGTCGTGTAGTATTTGAAGGTTTAAAAGGTGGTTTAGACTTCTTAAAAGATGATGAGAACATTAACTCTCAACCATTCATGCGTTGGAGAGAACGTTTCTTATACTGTATGGAAGGTATCAACCGTGCATCTGCAGCAACAGGTGAAACAAAAGGTTCATACTTAAACATTACTGCAGGTACTATGGAAGAAGTGTACAAACGTGCAGAATATGCTAAAGCATCAGGCTCTGTAATTGTTATGATCGATTTAGTTATGGGTTATACAGCAATTCAAAGTATTGCACTTTGGGCTCGTGAAAACGATATGCTTTTACACTTACACCGTGCAGGTAACTCTACATACGCTCGTCAAAAAAATCACGGTATTAACTTCCGTGTTATTTGTAAATGGATGCGTATGTCTGGTGTAGATCATATCCAC-GCTGGTACAGTTGTAGGTAAATTAGAAGGTGATCCTTTAATGATCCGTGGTTTCTACGATACTTTATTATTAACACACTTAGATGTTAACTTACCATATGGTATTTTCTTCGAAATGACATGGGCTAGTTTACGTAAATGTATGCCTGTTGCATCTGGTGGTATTCACTGTGGTCAAATGCACCAATTAGTTCACTACTTAGGTGATGATGTAGTATTACAATTTGGTGGTGGTACAATTGGTCACCCTGATGGTATTCAAGCAGGTGCTACAGCTAACCGTGTTGCTTTAGAAGCAATGGTATTAGCTCGTAACGAAGGTGTTGATTACTTCAATAACCAAGTTGGTCCTCAAATTTTACGCGATGCTGCTAAAACATGTGGTCCTTTACAAACAGCTTTAGAT
>Amphora_sublaevis_6829-AMPH038_KJ463443_KJ463473
TATATCAGTTATCGTTTCTTTGATAGTCCCTT-ACTACTTGGAT-AACCGTAG-TAATTCTAGAGCTAATACATGCGTCAATACCCTGTACG--GGGTAGTATTTATTAGATGGAAACCAACCCCTTCG-----GGGTGATGTGGTGATTCATAATAAGCTTGCGGATCGCACGGC-TTGTCCGGCGATGGATCATTCAAGTTTCTGCCCTATCAGCTTTGGATGGTAGGGTATTGGCCTACCATGGCTTTAACGGGTAACGGGAAATTAGGGTTTTATTCCGGAGAGGGAGCCTGAGAGATGGCTACCACATCCAAGGAAGGCAGCAGGCGCGTAAATTACCCAATCTTGAAACAAGGAGGTAGTGACAATAAATAACAATGCCGGGCCTTTCTAGGTCAAGCAATTGGAATGAGAACAATTTAAACCCCTTATCGAGGATCAATTGGAGGGCAAGTCTGGTGCCAGCAGCCGCGGTAATTCCAGCTCCAATAGCGTATATTAAAGTTGTTGCAGTTAAAAAGCTCGTAGTTGGATTTGTGGTTT-------------------------------------------TCATCC-TTGGGTGGAATCTGTGTGGCATTAGGTTGTCGTGCAGGGGATGCCCATCGTTTACTGTGAAAAAATTAGAGTGTTCAAAGCAGGCTTATGCCGT-TGAATATATTAGCATGGAATAATGAGATAGGACCTGGGTACTATTTTGTTGGTTTGCGCACCTTGGTAATGATTAATAGGGTCAGTTGGGGGTATTCGTATTCCATTGTCAGAGGTGAAATTCTTGGATT-CTGGAAGACGAACTACTGCGAAAGCATTTACCAAGGATGTTTTCATTAATCAAGAACGAAAGTTAGGGGATCGAAGATGATTAGATACCATCGTAGTCTTAACCATAAACTATGCCGACAAGGGATTGGCGGGGCATC-TTAC-GTCTCCGTCAGCACCTTATGAGAAATCACAAGTTTTTGGGTTCCGGGGGG-AGTATGGTCGCAAGGCTGAAACTTAAAGAAATTGACGGAAGGGCACCACCAGGAGTGGAGCCTGCGGCTTAATTTGACTCAACACGGGAAAACTTACCAGGTCCAGACATAGTGAGGATTGACAGATTGAGAGCTCTTTCTTGATTCTATGGGTGGTGGTGCATGGCCGTTCTTAGTTGGTGGAGTGATTTGTCTGGTTAATTCCGTTAACGAACGAGACCCCTGCCTGCTAAATAGCGTCGCTAGTGATTTT-CACTGGCGG-ATCGCTTCTTAGAGGGACGTGCGTTCTATTAGACGCAGGAAGATAGGGGCAATAACAGGTCTGTGATGCCCTTAGATGTTCTGGGCCGCACGCGCGCTACACTGATGCATTCAACAAGT------GTACCTTGGCCGAGAGGCCTGGGGAATCTTTTGAACGTGCATCGTGATAGGGATAGATTATTGCAATTATTAATCTTGAACGAGGAATTCCTAGTAAACGCAGATCATCAATCTGCATTGATTACGTCCCTGCCCTTTGTACACACCGCCCGTCGCACCTACCGAT--------GCACTGACGTTTTAGCTTTATTCCGTATTACACCACAACCAGGTGTAGATCCAGTAGAAGCTGCTGCAGCTGTAGCT----GGTGAGTCTTCAACTGCAACATGGACAGTTGTATGGACTGACTTATTAACAGCTTGTGACCGCTACCGTGCTAAAGCTTACCGTGTAGATCCAGTTCCAAATACAACTGATCAATTCTTTGCTTTCATCGCATACGAATGTGATTTATTTGAAGAAGGTTCTTTAGCTAACTTAACAGCTTCTATTATCGGTAACGTATTCGGTTTCAAAGCCGTAGCTGCTTTACGTTTAGAAGATATGCGTATTCCTCACTCATACTTAAAAACATTCCAAGGTCCAGCAACAGGTGTTGTTGTAGAACGTGAACGTTTAAACAAATATGGTACTCCATTATTAGGTGCTACAGTAAAACCAAAATTAGGTTTATCTGGTAAAAACTATGGTCGTGTAGTATTCGAAGGTTTAAAAGGTGGTTTAGACTTCTTAAAAGATGATGAGAACATTAACTCACAACCATTCATGCGTTGGAGAGAGCGTTTCTTATACTGTATGGAAGGTATCAACCGTGCATCTGCAGCAACAGGTGAAACAAAAGGTTCATACTTAAACATTACTGCAGGTACTATGGAAGAAGTGTATAAACGTGCAGAATATGCTAAAGCATCAGGCTCTGTGATCGTTATGATCGATTTAGTTATGGGTTACACAGCAATTCAAAGTATTGCACTTTGGGCTCGTGAAAACGATATGCTTTTACACTTACACCGTGCAGGTAACTCTACATATGCTCGTCAAAAGAATCATGGTATTAACTTCCGTGTTATTTGTAAATGGATGCGTATGTCTGGTGTAGATCACATTCAC-GCTGGTACAGTTGTAGGTAAATTAGAAGGTGATCCTTTAATGATCCGTGGTTTCTACGATACTTTATTATTAACACACTTAGATGTTAACTTACCATATGGTATCTTCTTCGAAATGACATGGGCTAGTTTACGTAAATGTATGCCTGTTGCATCTGGTGGGATCCACTGTGGTCAAATGCACCAATTAGTTCACTACTTAGGCGATGATGTAGTATTACAATTCGGTGGTGGGACAATTGGTCACCCGGATGGTATTCAAGCAGGTGCTACAGCTAACCGTGTTGCTTTAGAAGCAATGGTATTAGCTCGTAACGAAGGTGTTGATTATTTCAATAACCAAGTTGGTCCTCAAATTTTACGCGATGCTGCTAAAACATGTGGTCCTTTACAAACAGCTTTAGAT
>Amphora_beaufortiana_7278-AMPH074_KJ463427_KJ463457
TATATCAGTTATCGTTTATTTGATAGTCCCTT-ACTACTTGGAT-AACCGTAG-TAATTCTAGAGCTAATACATGCGTCAATACCCT-TCTG--GGGTAGTATTTATTAGATGGAAACCAACCCCTTCG-----GGGTGATGTGGTGATTCATAATAAGTTTGCGGATCGCACGGT-TTTTCCGGCGATGGATCATTCAAGTTTCTGCCCTATCAGCTTTGGATGGTAGGGTATTGGCCTACCATGGCTTTAACGGGTAACGGGAAATTAGGGTTTTATTCCGGAGAGGGAGCCTGAGAGATGGCTACCACATCCAAGGAAGGCAGCAGGCGCGTAAATTACCCAATCTTGAAACAAGGAGGTAGTGACAATAAATAACAATGCCGGGCCTTTATAGGTCAAGCAATTGGAATGAGAACAATTTAAACCCCTTATCGAGGATCAATTGGAGGGCAAGTCTGGTGCCAGCAGCCGCGGTAATTCCAGCTCCAATAGCGTATATTAAAGTTGTTGCAGTTAAAAAGCTCGTAGTTGGATTTGTGGCTG-------------------------------------------CCATCC-TTGGGTGGAATCTGTGTGGCATTAGGTTGTCGTGCAGGGGATGCCCATCGTTTACTGTGAAAAAATTAGAGTGTTCAAAGCAGGCTTACGCCGT-TGAATATATTAGCATGGAATAATGAGATAGGACCTTGGTACTATTTTGTTGGTTTGCGCACCGAGGTAATGATTAATAGGGACAGTTGGGGGTATTCGTATTCCATTGTCAGAGGTGAAATTCTTGGATTTCTGGAAGACGAACTACTGCGAAAGCATTTACCAAGGATGTTTTCATTAATCAAGAACGAAAGTTAGGGGATCGAAGATGATTAGATACCATCGTAGTCTTAACCATAAACTATGCCGACAAGGGATTGGCGGGGCATC-TTAC-GTCTCCGTCAGCACCTTATGAGAAATCACAAGTTTTTGGGTTCCGGGGGG-AGTATGGTCGCAAGGCTGAAACTTAAAGAAATTGACGGAAGGGCACCACCAGGAGTGGAGCCTGCGGCTTAATTTGACTCAACACGGGAAAACTTACCAGGTCCAGACATAGTGAGGATTGACAGATTGAGAGCTCTTTCTTGATTCTATGGGTGGTGGTGCATGGCCGTTCTTAGTTGGTGGAGTGATTTGTCTGGTTAATTCCGTTAACGAACGAGACCCCTGCCTGCTAAATAGTCCCGGGAGTGATTTT-CACTGCCG--AGGTCTTCTTAGAGGGACGTGCGTTCTATTAGACGCAGGAAGATAGGGGCAATAACAGGTCTGTGATGCCCTTAGATGTTCTGGGCCGCACGCGCGCTACACTGATGCATTCAACAAGT------GTACCTTGGCCGAGAGGCCTGGGCAATCTTTTGAACGTGCATCGTGATAGGGATAGATTATTGCAATTATTAATCTTGAACGAGGAATTCCTAGTAAACGCAGATCATCAATCTGCATTGATTACGTCCCTGCCCTTTGTACACACCGCCCGTCGCACCTACCGAT--------GTACTGATGTTTTAGCTTTATTCCGTATTACACCACAACCAGGTGTAGATCCAGTAGAAGCTGCTGCAGCTGTAGCT----GGTGAGTCTTCAACTGCAACATGGACAGTTGTATGGACTGACTTATTAACAGCTTGTGACCGTTACCGTGCTAAAGCTTACCGTGTAGATCCAGTTCCAAATACAACTGACCAATTCTTTGCTTTCATCGCATACGAATGTGATTTATTTGAAGAAGGTTCTTTAGCTAACTTAACAGCTTCTATTATTGGTAACGTATTCGGTTTCAAAGCTATCAGTGCTTTACGTTTAGAAGATATGCGTATTCCTCACTCATACTTAAAAACATTCCAAGGTCCAGCAACTGGTATTATTGTAGAACGTGAGCGTTTAAACAAATATGGTACTCCATTATTAGGTGCGACAGTAAAACCAAAATTAGGTTTATCTGGTAAAAACTATGGTCGTGTAGTATTCGAAGGTTTAAAAGGTGGTTTAGACTTCTTAAAAGATGATGAGAACATTAACTCACAACCATTTATGCGTTGGAGAGAACGTTTCTTATACTGTATGGAAGGTATTAACCGTGCATCTGCAGCAACAGGTGAAACAAAAGGTTCATACTTAAATATTACTGCAGGTACAATGGAAGAAGTGTACAAACGTGCTGAATATGCTAAAGCATCAGGCTCTATCATCGTTATGATCGATTTAGTTATGGGTTATACAGCAATTCAAAGTATTGCACTTTGGTCTCGTGAAAACGATATGCTTTTACACTTACACCGTGCAGGTAACTCTACATATGCTCGTCAAAAGAATCATGGTATTAACTTCCGTGTTATTTGTAAATGGATGCGTATGTCTGGTGTAGATCACATTCAC-GCTGGTACAGTTGTAGGTAAATTAGAAGGTGATCCTTTAATGATCCGTGGTTTCTATGATATTTTACGTGAAACACACTTAGATGTTAATTTACCATATGGTATCTTCTTCGAAATGACATGGGCTAGTTTACGTAAATGTATGCCTGTTGCATCTGGTGGTATCCACTGTGGTCAAATGCACCAATTAGTTCACTACTTAGGTGATGATGTAGTATTACAATTCGGTGGTGGTACAATTGGTCACCCTGATGGTATTCAAGCCGGTGCTACAGCTAACCGTGTTGCTTTAGAAGCAATGGTATTAGCTCGTAACGAAGGTCATGATTACTTCAATAACCAAGTTGGTCCTCAAATTTTACGCGATGCTGCTAAAACATGTGGTCCTTTACAAACAGCTTTAGAT
>Amphora_polita_1082-AMPH170_MG027332_MG027498
TATATCAGTTATAGTTTATTTGATAGTCCCTC-ACTACTTGGAT-AACCGTAG-TAATTCTAGAGCTAATACATGCGTCAATACCTT--TCG--GGGTAGTATTTATTAGATGGAAACCAACCCCTCCG-----GGGTGATGTGGTGATTCATAATAAGTTTGCGGATCGCATGGT-TCTGCCGGCGATGGATCATTCAAGTTTCTGCCCTATCAGCTTTGGATGGTAGGGTATTGGCCTACCATGGCTTTAACGGGTAACGGGAAATTAGGGTTTTATTCCGGAGAGGGAGCCTGAGAGACGGCTACCACATCCAAGGAAGGCAGCAGGCGCGTAAATTACCCAATCTTGAAACAAGGAGGTAGTGACAATAAATAACAATGCCGGGCCTGTATAGGTCAAGCAATTGGAATGAGAACAATTTAAACCCCTTATCGAGGATCAATTGGAGGGCAAGTCTGGTGCCAGCAGCCGCGGTAATTCCAGCTCCAATAGCGTATATTAAAGTTGTTGCAGTTAAAAAGCTCGTAGTTGGATTTGTGGATGTCTCT--GGTGTCCAA---CTTGGTTGGTACAATCGGGGTTGTCCATCC-TTGGGTGGAATCTGTGTGGCATTAGGTTGTCGCGCAGGGGATGCCCATCGTTTACTGTGAAAAAATTAGAGTGTTCAAAGCAGGCTTATGCCGT-TGAATATATTAGCATGGAATAATGAGATAGGACCTTGGTACTATTTTGTTGGTTTGCGCACCAAGGTAATGATTAATAGGGACAGTTGGGGGTATTCGTATTCCATTGTCAGAGGTGAAATTCTTGGATTTCTGGAAGACGAACTACTGCGAAAGCATTTACCAAGGATGTTTTCATTAATCAAGAACGAAAGTTAGGGGATCGAAGATGATTAGATACCATCGTAGTCTTAACCATAAACTATGCCGACAAGGGATTGGCGGGGCTTC-TTAC-GTCTCCGTCAGCACCTTATGAGAAATCACAAGTTTTTGGGTTCCGGGGGG-AGTATGGTCGCAAGGCTGAAACTTAAAGAAATTGACGGAAGGGCACCACCAGGAGTGGAGCCTGCGGCTTAATTTGACTCAACACGGGAAAACTTACCAGGTCCAGACATAGTGAGGATTGACAGATTGAGAGCTCTTTCTTGATTCTATGGGTGGTGGTGCATGGCCGTTCTTAGTTGGTGGAGTGATTTGTCTGGTTAATTCCGTTAACGAACGAGACCCCTGCCTGCTAAATAGTCCCATCAGTGATTTT-CACTGTTG--AGGTCTTCTTAGAGGGACGTGCGTTCTATTAGACGCAGGAAGATAGGGGCAATAACAGGTCTGTGATGCCCTTAGATGTTCTGGGCCGCACGCGCGCTACACTGATGCATTCAACGAGT------GTACCTTGACCGAGAGGCCTGGGCAATCTTTTGAACGTGCATCGTGATAGGGATAGATTATTGCAATTATTAATCTTGAACGAGGAATTCCTAGTAAACGCAGATCATCAATCTGCATTGATTACGTCCCTGCCCTTTGTACACACCGCCCGTCGCACCTACCGATTGGATGGTACACTGACGTTCTTGCTTTATTCCGGATTACACCACAACCAGGTGTAGATCCAGTAGAAGCTGCTGCAGCTGTAGCT----GGTGAGTCTTCTACTGCTACATGGACAGTTGTATGGACTGACCTTTTAACAGCTTGTGACCGTTACCGCGCTAAAGCTTACCGTGTAGATCCAGTTCCCAATACAACTGATCAATTCTTTGCTTTTATCGCATACGAATGTGACTTATTTGAAGAAGGTTCTTTAGCTAATTTAACAGCTTCAATTATTGGTAACGTATTCGGTTTCAAAGCAGTATCTGCTTTACGTTTAGAAGATATGCGTATTCCTCACTCTTATTTAAAAACATTCCAAGGTCCAGCTACAGGTGTTGTTGTAGAACGTGAACGTTTAAATAAATATGGTACTCCATTATTAGGTGCTACAGTAAAACCAAAATTAGGTTTATCTGGTAAAAATTATGGTCGTGTAGTATATGAAGGTTTAAAAGGTGGTTTAGACTTCTTAAAAGATGATGAAAATATTAACTCACAACCATTTATGCGTTGGAGAGAACGTTTCTTATATTGTATGGAAGGTATTAACCGTGCATCTGCATCTACAGGTGAAAGTAAAGGTTCATATTTAAACATCACTGCTGGTACGATGGAAGAAGTTTACAAACGTGCTGAATATGCTAAAGCAGTAGGTTCTGTAATTGTTATGATTGATTTAGTTATGGGTTACACAGCAATTCAAAGTTCTGCTATTTGGGCTCGTGATAATGACATGCTTTTACACTTACACCGTGCAGGTAACTCTACATATGCTCGTCAAAAAAACCATGGTATTAACTTCCGTGTTATTTGTAAATGGATGCGTATGTCTGGTGTAGATCATATCCAC-GCTGGTACAGTTGTAGGTAAGTTAGAAGGCGATCCTTTAATGATTAGAGGTTTCTACGATACTTTATTATTAACTCACTTAGATGTTAACTTACCATATGGTATTTTCTTTGAAATGTCATGGGCTAGTTTACGAAAATGTATGCCAGTTGCATCTGGTGGTATTCACTGTGGTCAAATGCACCAATTAGTACATTACTTAGGGGATGATGTAGTATTACAATTTGGTGGTGGTACAATTGGTCACCCGGATGGTATTCAAGCTGGTGCAACAGCTAATCGTGTTGCTTTAGAAGCTATGATTTTAGCTCGTAACGAAGGTGCTGATTACTTTAATAACCAAGTTGGTCCTCAAATTTTACGTGAAGCAGCTAAAACATGTGGTCCATTACAAACAGCTTTAGAT
>Amphora_gigantea_var_fusca_6961-AMPH099_MG027294_MG027459
TATATCAGTTATTGTTTATTTGATAGTTCCTT-ACTACTTGGAT-AACTGTAG-TAATTCTAGAGCTAATACATGCATCAATACCCT--CCT--GGGTAGTATTTATTAGATGGAAGCCAGCCCCTTTG-----GGGTAATGTGGTGAGTCATAATAAGTTTATGGATTGCATAGC-TTTGCTGGCGATGGATCATTCAAGTTTCTGCCCTATCAGCTTTGGATGGTAGGGTATTGGCCTACCATGGCTTTAACGGGTAACGGGAAATTAGGGTTTTATTCCGGAGAGGGAGCCTGAGAGACGGCTACCACATCCAAGGAAGGCAGCAGGCGCGTAAATTACCCAATCTTGAAACAAGGAGGTAGTGACAATAAATAACAATGCCGGGCCTTTGTAGGTCTGGCAATTGGAATGAGAACAATTTAAACCCCTTATTGAGGATCAATTGGAGGGCAAGTCTGGTGCCAGCAGCCGCGGTAATTCCAGCTCCAATAGCGTATATTAAAGTTGTTGCAGTTAAAAAGCTCGTAGTTGGATTTGTGGATGCTCTCAAGGTCCCC------TTGTTGGTACC-ATTGGGTCTATCCATCC-TTGAGTGGAATCTGTGTGGCATTAGGTTGTCGTGCAGGGGATACTCATCATTTACTGTGAAAAAATTAGAGTGTTTAAAGCAAGCTTATGCTGC-TGAATATATTAGCATGGAATAATGATATAGGACTTTGGTGCTATTTTGTTGGTTTGAGTGCTAAGGTAATGATTAATAGAGATAGTTGGGGGTATTCGTATTCCATTGTCAGAGGTGAAATTCTTGGATTTCTGGAAGACGAACTACTGCGAAAGCATTTACCAAGGATGTTTTCATTAATCAAGAACGAAAGTTAGGGGATCGAAGATGATTAGATACCATCGTAGTCTTAACCATAAACTATGCCAACAAGGGATTGGCGGGGTCTCGTTAC-GTCTCCGTTAGCACCTTAGGAGAAATCACAAGTTTTTGGGTTCCGGGGGG-AGTATGGTCGCAAGGCTGAAACTTAAAGAAATTGACGGAAGGGCACCACCAGGAGTGGAGCCTGCGGCTTAATTTGACTCAACACGGGAAAACTTACCAGGTCCAGACATAGTGAGGATTGACAGATTGAGAGCTCTTTCTTGATTCTATGGGTGGTGGTGCATGGCCGTTCTTAGTTGGTGGAGTGATTTGTCTGGTTAATTCCGTTAACGAACGAGACCCCTCCCTACTAAATAGTCCACCAAGTGGTTTT-CACTAGCA--AGGTCTTCTTAGCGGGACGTGCGT-CTACTAGATGCAGGAGGATAGGGGCAATAACAGGTCTGTGATGCCCTTAGATGTTCTGGGCTGCACGCGCGCTACACTGATGTATTCAATGAGT------CTACCTTGGCCGAGAGGTCTGGGAAATCTTTTGAAAGTACATCGTGATAGGGATAGATTATTGCAATTATTAATCTTGAACGAGGAATTCCTAGTAAACGCAGATCATCAATCTGCATTGATTACGTCCCTGCCCTTTGTACACACCGCCCGTCGCACCTACCGATTGGATGGTATACTGACGTTCTTGCTTTATTCCGTATTACACCACAACCAGGTGTAGATCCAGTAGAAGCTGCTGCAGCCGTAGCT----GGTGAGTCTTCAACTGCAACATGGACAGTTGTATGGACTGACTTATTAACAGCTTGTGACCGCTATCGTGCTAAAGCTTACCGTGTAGATCCAGTTCCAAACACAACTGATCAATACTTCGCTTTCATTGCATACGAATGTGATTTATTTGAAGAAGGTTCTTTAGCTAACTTAACAGCGTCTATTATCGGTAACGTATTTGGTTTCAAAGCTGTATCTGCTTTACGTTTAGAAGATATGCGTATTCCTCACTCATACTTAAAAACATTCCAAGGTCCAGCAACGGGTGTTATTGTAGAACGTGAACGTTTAAATAAATATGGTGCTCCATTATTAGGTGCTACAGTAAAACCAAAATTAGGTTTATCTGGTAAAAACTATGGTCGTGTAGTATACGAAGGTTTAAAAGGTGGTTTAGACTTCTTAAAAGATGATGAGAACATTAACTCTCAACCATTTATGCGTTGGAGAGAACGTTTCTTATACTGTATGGAAGGTATTAACCGTGCTTCTTCATCTACAGGTGAAACTAAAGGTTCATACTTAAATATTACTGCTGGTACTATGGAAGAAGTGTACAAACGTGCTGAGTACGCTAAAAACGTAGGTTCTGTAATTGTTATGATCGATTTAGTTCTGGGTTATACAGCAATTCAAAGTGCAGCAATCTGGGCTCGTGAAAACGACATGCTTTTACACTTACACCGTGCAGGTAATTCTACATATGCTCGTCAAAAGAATCATGGTATTAACTTCCGTGTTATCTGTAAATGGATGCGTATGTCAGGTGTAGATCATATCCAC-GCTGGTACAGTTGTAGGTAAATTAGAAGGTGATCCTTTAATGATTAGAGGTTTCTACGATACTTTATTATTAACGCACTTAGATGTAAATTTACCATACGGTATTTTCTTCGAAATGAGTTGGGCTAGTTTACGTAAATGTATGCCTGTTGCATCTGGTGGTATCCACTGTGGTCAAATGCACCAATTAGTTCATTACTTAGGTGATGATGTAGTATTACAATTCGGTGGTGGTACAATCGGTCACCCTGATGGTATTCAAGCAGGTGCTACAGCTAACCGTGTTGCTTTAGAATCAATGATCTTAGCTCGTAACGAAGGTGCTGATTACTTCAACAACCAAGTTGGTCCTCAAATTTTACGCGAAGCAGCGAAAACATGTGGTCCTTTACAAACAGCTTTAGAT
>Amphora_copulata_0778-AMPH095_MG027291_MG027456
TATATCAGTTATAGTTTATTTGATAGTCCCTC-ACTACTTGGAT-AACCGTAG-TAATTCTAGAGCTAATACATGCGTCAATACCCT-TCTG--GGGTAGTATTTATTAGATGGAAACCAACCCCTTCG-----GGGTGATGTGGTGATTCATAATAAGTTTGCGGATCGCACGGCATTTGCTGGCGATGGATCATTCAAGTTTCTGCCCTATCAGCTTTGGATGGTAGGGTATTGGCCTACCATGGCTTTAACGGGTAACGGGAAATTAGGGTTTTATTCCGGAGAGGGAGCCTGAGAGACGGCTACCACATCCAAGGAAGGCAGCAGGCGCGTAAATTACCCAATCTTGAAACAAGGAGGTAGTGACAATAAATAACAATGCCGGGCCATTCTTGGTCTAGCAATTGGAATGAGAACAATTTAAACCCCTTATTGAGGATCAATTGGAGGGCAAGTCTGGTGCCAGCAGCCGCGGTAATTCCAGCTCCAATAGCGTATATTAAAGTTGTTGCAGTTAAAAAGCTCGTAGTTGGATTTGTGGATGATCTTGGTGTCCACATTA--TTGTTGGTACT-ATTGAGATTGTCCATCT-TTGGGTGGAATCTGTGTGGCATTAGGTTGTCGTGCAGGGGATGCCCATCGTTTACTGTGAAAAAATTAGAGTGTTCAAAGCAGGCTTATGCCGC-TGAATATATTAGCATGGAATAATGAGATAGGACTTGGGTGCTATTTTGTTGGTTTGCGCACCTTGGTAATGATTAATAGGGACAGTTGGGGGTATTCGTATTCCATTGTCAGAGGTGAAATTCTTGGATTTCTGGAAGACGAACTACTGCGAAAGCATTTACCAAGGATGTTTTCATTAATCAAGAACGAAAGTTAGGGGATCGAAGATGATTAGATACCATCGTAGTCTTAACCATAAACTATGCCGACAAGGGATTGGCGGGGTCTCGTTAC-GTCTCCGTTAGCACCTTATGAGAAATCACAAGTTTTTGGGTTCCGGGGGG-AGTATGGTCGCAAGGCTGAAACTTAAAGAAATTGACGGAAGGGCACCACCAGGAGTGGAGCCTGCGGCTTAATTTGACTCAACACGGGAAAACTTACCAGGTCCAGACATAGTGAGGATTGACAGATTGAGAGCTCTTTCTTGATTCTATGGGTGGTGGTGCATGGCCGTTCTTAGTTGGTGGAGTGATTTGTCTGGTTAATTCCGTTAACGAACGAGACCCCTGCCTGCTAAATAGTCTGGCGAGTGATTTT-CACTGGCT--GAGTCTTCTTAGAGGGACGTGCGT-CTACTAGACGCAGGAAGATAGGGGCAATAACAGGTCTGTGATGCCCTTAGATGTTCTGGGCCGCACGCGCGCTACACTGATGCATTCAACGAGT------GTACCTTGGCCGAGAGGCCTGGGCAATCTTTTGAACGTGCATCGTGATAGGGATAGATTATTGCAATTATTAATCTTGAACGAGGAATTCCTAGTAAACGCAGATCATCAATCTGCATTGATTACGTCCCTGCCCTTTGTACACACCGCCCGTCGCACCTACCGATTGGATGGTATACTGACGTTCTTGCTTTATTCCGTATTACACCACAACCAGGTGTAGATCCAGTAGAAGCTGCTGCAGCAGTAGCT----GGTGAGTCTTCAACTGCAACATGGACAGTTGTATGGACTGACTTATTAACAGCTTGTGACCGCTATCGTGCTAAAGCTTATCGTGTAGATCCAGTTCCAAACACAACTGATCAATACTTCGCTTTCATCGCATACGAATGTGATTTATTTGAAGAAGGTTCTTTAGCTAACTTAACAGCATCTATCATCGGTAACGTATTTGGTTTCAAAGCCGTAGCTGCTTTACGTTTAGAAGATATGCGTATTCCTCACTCATACTTAAAAACATTCCAAGGTCCAGCGACAGGTGTTGTTGTAGAACGTGAGCGTTTAAACAAATACGGTGCTCCATTATTAGGTGCTACAGTAAAACCAAAATTAGGTTTATCTGGTAAAAACTATGGTCGTGTAGTATACGAAGGTTTAAAAGGTGGTTTAGACTTCTTAAAAGATGATGAGAACATTAACTCTCAACCATTCATGCGTTGGAGAGAGCGTTTCTTATACTGTATGGAAGGTATTAACCGTGCTTCTTCATCTACAGGTGAAACTAAAGGTTCATACTTAAACATTACTGCTGGTACTATGGAAGAAGTGTACAAACGTGCTCAGTACGCTAAAACAGTAGGTTCTGTAATTGTTATGATCGATTTAGTTATGGGTTATACAGCAATTCAAAGTATTGCATTATGGGCTCGTGAAAACGACATGATTTTACACTTACACCGTGCAGGTAACTCTACATATGCTCGTCAAAAGAATCATGGTATTAACTTCCGTGTTATCTGTAAATGGATGCGTATGTCAGGTGTAGATCATATCCAC-GCTGGTACAGTTGTAGGTAAATTAGAAGGTGATCCTTTAATGATTAGAGGTTTCTACGATACTTTATTATTAACACACTTAGATGTTAATTTACCATATGGTATTTTCTTCGAAATGACTTGGGCTAGTTTACGTAAATGTATGCCTGTTGCCTCTGGTGGTATCCACTGTGGTCAAATGCACCAATTAGTTCATTACTTAGGTGATGACGTAGTATTACAATTCGGTGGTGGTACAATTGGTCACCCTGATGGTATTCAAGCAGGTGCTACAGCTAACCGTGTTGCTTTAGAATCAATGATCTTAGCTCGTAACGAAGGTGCTGATTATTTCAACAACCAAGTTGGTCCTCAAATTTTACGCGAAGCAGCGAAAACATGTGGTCCTTTACAAACAGCTTTAGAT
>Amphora_calumetica_0611-AMPH094_MG027290_MG027455
TATATCAGTTATAGTTTATTTGATAGTCCCTT-ACTACTTGGAT-AACCGTAG-TAATTCTAGAGCTAATACATGCGTCAATACCCT-TCTG--GGGTAGTATTTATTAGATGGAAACCAACCCCTTCG-----GGGTGATGTGGTGATTCATAATAAGTTTGCGGATCGCACGGCATTAGCTGGCGATGGATCATTCAAGTTTCTGCCCTATCAGCTTTGGATGGTAGGGTATTGGCCTACCATGGCTTTAACGGGTAACGGGAAATTAGGGTTTTATTCCGGAGAGGGAGCCTGAGAGACGGCTACCACATCCAAGGAAGGCAGCAGGCGCGTAAATTACCCAATCTTGAAACAAGGAGGTAGTGACAATAAATAACAATGCCGGGCCTTTCTAGGTCTAGCAATTGGAATGAGAACAATTTAAACCCCTTATTGAGGATCAATTGGAGGGCAAGTCTGGTGCCAGCAGCCGCGGTAATTCCAGCTCCAATAGCGTATATTAAAGTTGTTGCAGTTAAAAAGCTCGTAGTTGGATTTGTGGCTGATCTTGAGGTCCACATTA--TTGTTGGTACT-ATTGAGATTGTCCATCT-TTGGGTGGAATCTGTGTGGCATTAGGTTGTTGTGCAGGGGATGCCCATCGTTTACTGTGAAAAAATTAGAGTGTTCAAAGCAGGCTTATGCCGC-TGAATATATTAGCATGGAATAATGAGATAGGACTTTGGTGCTATTTTGTTGGTTTGCGCACCTTGGTAATGATTAATAGGGACAGTTGGGGGTATTCGTATTCCATTGTCAGAGGTGAAATTCTTGGATTTCTGGAAGACGAACTACTGCGAAAGCATTTACCAAGGATGTTTTCATTAATCAAGAACGAAAGTTAGGGGATCGAAGATGATTAGATACCATCGTAGTCTTAACCATAAACTATGCCGACAAGGGATTGGCGGGGTCTCGTTAC-GTCTCCGTTAGCACCTTATGAGAAATCACAAGTTTTTGGGTTCCGGGGGG-AGTATGGTCGCAAGGCTGAAACTTAAAGAAATTGACGGAAGGGCACCACCAGGAGTGGAGCCTGCGGCTTAATTTGACTCAACACGGGAAAACTTACCAGGTCCAGACATAGTGAGGATTGACAGATTGAGAGCTCTTTCTTGATTCTATGGGTGGTGGTGCATGGCCGTTCTTAGTTGGTGGAGTGATTTGTCTGGTTAATTCCGTTAACGAACGAGACCCCTGCCTGCTAAATAGTCCGGCGAGTGATTTT-CACTGGCT--AGGTCTTCTTAGAGGGACGTGCGT-CTACTAGACGCAGGAAGATAGGGGCAATAACAGGTCTGTGATGCCCTTAGATGTTCTGGGCCGCACGCGCGCTACACTGATGCATTCAACGAGT------GTACCTTGGCCGAGAGGTCTGGGCAATCTTTTGAACGTGCATCGTGATAGGGATAGATTATTGCAATTATTAATCTTGAACGAGGAATTCCTAGTAAACGCAGATCATCAATCTGCATTGATTACGTCCCTGCCCTTTGTACACACCGCCCGTCGCACCTACCGATTGGATGGTATACTGACGTTCTTGCTTTATTCCGTATTACACCACAACCAGGTGTAGATCCAGTAGAAGCTGCTGCAGCAGTAGCT----GGTGAGTCTTCAACTGCAACATGGACAGTTGTATGGACTGACTTATTAACAGCTTGTGACCGCTATCGTGCTAAAGCTTACCGTGTAGATCCAGTTCCAAACACAACTGATCAATACTTCGCTTTCGTCGCATACGAATGTGATTTATTTGAAGAAGGTTCTTTAGCTAACTTAACAGCATCTATCATCGGTAACGTATTTGGTTTCAAAGCCATATCTGCTTTACGTTTAGAAGATATGCGTATTCCTCACTCATACTTAAAAACATTCCAAGGTCCAGCGACAGGTGTTGTTGTAGAACGTGAGCGTTTAAACAAATACGGTGCTCCATTATTAGGTGCTACAGTAAAACCAAAATTAGGTTTATCTGGTAAAAACTATGGTCGTGTAGTATACGAAGGTTTAAAAGGTGGTTTAGACTTCTTAAAAGATGATGAGAACATTAACTCTCAACCATTTATGCGTTGGAGAGAACGTTTCTTATACTGTATGGAAGGTATTAACCGTGCTTCTTCATCTACAGGTGAAACTAAAGGTTCATACTTAAATATTACTGCTGGTACTATGGAAGAAGTGTACAAACGTGCTGAGTACGCTAAAACAGTAGGTTCTATCATTGTTATGATCGATTTAGTTATGGGTTATACAGCAATTCAAAGTATTGCTCTATGGGCTCGTGATAACGACATGATTTTACACTTACACCGTGCAGGTAACTCTACATATGCTCGTCAAAAGAATCATGGTATTAACTTCCGTGTTATCTGTAAATGGATGCGTATGTCAGGTGTAGATCATATCCAC-GCTGGTACAGTTGTAGGTAAATTAGAAGGTGATCCTTTAATGATTAGAGGTTTCTACGATACTTTATTATTAACAAATTTAGATGTTAATTTACCATATGGTATTTTCTTCGAAATGACTTGGGCTAGTTTACGTAAATGTATGCCTGTTGCCTCTGGTGGTATCCACTGTGGTCAAATGCACCAATTAGTTCATTACTTAGGTGATGACGTAGTATTACAATTCGGTGGTGGTACAATTGGTCACCCTGATGGTATTCAAGCAGGTGCTACAGCTAACCGTGTTGCTTTAGAATCAATGATCTTAGCTCGTAACGAAGGTGCTGATTATTTCAACAACCAAGTTGGTCCTCAAATTTTACGCGAAGCAGCGAAAACATGTGGTCCTTTACAAACAGCTTTAGAT
>Amphora_allanta_8539-AMPH129_MG027314_MG027479
TATATCAGTTATAGTTTATTTGATAGTCCCTC-ACTACTTGGAT-AACCGTAG-TAATTCTAGAGCTAATACATGCGTCAATACCCT-TCTG--GGGTAGTATTTATTAGATTGAAACCAACCCCTTCG-----GGGTGATGTGGTGATTCATAATAAGTTTGCGGATCGCACGGCTT-TGCTGGCGATGGATCATTCAAGTTTCTGCCCTATCAGCTTTGGATGGTAGGGTATTGGCCTACCATGGCTTTAACGGGTAACGGGAAATTAGGGTTTTATTCCGGAGAGGGAGCCTGAGAGACGGCTACCACATCCAAGGAAGGCAGCAGGCGCGTAAATTACCCAATCTTGAAACAAGGAGGTAGTGACAATAAATAACAATGCCGGGCCTTTCTAGGTCTAGCAATTGGAATGAGAACAATTTAAACCCCTTATTGAGGATCAATTGGAGGGCAAGTCTGGTGCCAGCAGCCGCGGTAATTCCAGCTCCAATAGCGTATATTAAAGTTGTTGCAGTTAAAAAGCTCGTAGTTGGATTTGTGGAGGATCCTAAGGTCCACTT-----TGTTGGTACT-ATTGGGATTTTCCATCT-TTGGGTGGAATCTGTGTGGCATTAGGTTGTCGTGCAGGGGATGCCCATCGTTTACTGTGAAAAAATTAGAGTGTTCAAAGCAGGCTTATGCCGC-TGAATATATTAGCATGGAATAATGAGATAGGACTTGGGTGCTATTTTGTTGGTTTGCGCACCTTAGTAATGATTAATAGGGACAGTTGGGGGTATTCGTATTCCATTGTCAGAGGTGAAATTCTTGGATTTCTGGAAGACGAACTACTGCGAAAGCATTTACCAAGGATGTTTTCATTAATCAAGAACGAAAGTTAGGGGATCGAAGATGATTAGATACCATCGTAGTCTTAACCATAAACTATGCCGACAAGGGATTAGCGGGGTTTCGTTAC-GTCTCCGTTAGCACCTTATGAGAAATCACAAGTTTTTGGGTTCCGGGGGG-AGTATGGTCGCAAGGCTGAAACTTAAAGAAATTGACGGAAGGGCACCACCAGGAGTGGAGCCTGCGGCTTAATTTGACTCAACACGGGAAAACTTACCAGGTCCAGACATAGTGAGGATTGACAGATTGAGAGCTCTTTCTTGATTCTATGGGTGGTGGTGCATGGCCGTTCTTAGTTGGTGGAGTGATTTGTCTGGTTAATTCCGTTAACGAACGAGACCCCTGCCTGCTAAATAGTGCGGCGAGTGATTTT-CACTGGCT--AGTACTTCTTAGAGGGACGTGCGT-CTACTAGACGCAGGAAGATAGGGGCAATAACAGGTCTGTGATGCCCTTAGATGTTCTGGGCCGCACGCGCGCTACACTGATGCTTTCAACGAGT------GCACCTTGGCCGAGAGGCCTGGGCAATCTTTTGAACGTGCATCGTGATAGGGATAGATTATTGCAATTATTAATCTTGAACGAGGAATTCCTAGTAAACGCAGATCATCAATCTGCATTGATTACGTCCCTGCCCTTTGTACACACCGCCCGTCGCACCTACCGATTGGATGGTATACTGACGTTCTTGCTTTATTCCGTATTACACCACAACCAGGTGTAGATCCAGTAGAAGCTGCTGCAGCTGTAGCT----GGTGAATCTTCAACTGCAACATGGACAGTTGTATGGACTGACTTATTAACAGCTTGTGACCGCTATCGTGCTAAAGCTTACCGTGTAGATCCAGTTCCAAATACAACTGATCAATACTTTGCTTTCATCGCATATGAATGTGATTTATTTGAAGAAGGTTCTTTAGCTAACTTAACAGCTTCTATTATCGGTAACGTATTTGGTTTTAAAGCCGTATCTGCTTTACGTTTAGAAGATATGCGTATTCCTCATTCATACTTAAAAACATTCCAAGGTCCAGCTACGGGTGTTGTTGTAGAACGTGAGCGTTTAAACAAATACGGTGCTCCATTATTAGGTGCTACAGTAAAACCAAAATTAGGTTTATCTGGTAAAAACTACGGTCGTGTAGTTTATGAAGGTTTAAAAGGTGGTTTAGACTTCTTAAAAGATGATGAAAACATTAACTCTCAACCATTCATGCGTTGGAGAGAGCGTTTCTTATACTGTATGGAAGGTATTAACCGTGCTTCTTCATCTACAGGTGAGACTAAAGGTTCATACTTAAACATTACTGCTGGTACTATGGAAGAAGTGTACAAACGTGCTGAGTACGCTAAAAACGTAGGTTCTGTAATTGTTATGATCGATTTAGTAATGGGTTATACAGCAATTCAAAGTACAGCAATTTGGGCTCGTGAAAACGACATGCTTTTACACTTACACCGTGCAGGTAACTCTACATATGCTCGTCAAAAAAATCATGGTATTAACTTCCGTGTTATTTGTAAATGGATGCGTATGTCAGGTGTAGATCATATCCAC-GCTGGTACAGTTGTAGGTAAATTAGAAGGTGATCCTTTAATGATTAGAGGTTTCTACGATACTTTATTATTAACACACTTAGATGTTAATTTACCGTATGGTATTTTCTTCGAAATGTCTTGGGCTAGTTTACGTAAATGTATGCCTGTTGCATCAGGTGGTATCCACTGTGGTCAAATGCACCAATTAGTTCATTACTTAGGTGATGACGTAGTATTACAATTTGGTGGTGGTACAATTGGTCACCCTGATGGTATTCAAGCAGGTGCTACAGCTAACCGTGTTGCTTTAGAATCAATGATCTTAGCTCGTAACGAAGGTGCTGATTATTTCAACAACCAAGTTGGTCCTCAAATTTTACGTGAAGCAGCTAAAACATGTGGTCCTTTACAAACAGCTTTAGAT
>Amphora_proteoides_7278-AMPH096_MG027292_MG027457
TATATCAGTTATAGTTTATTTGATAGTCCCTC-ACTACTTGGAT-AACCGTAG-TAATTCTAGAGCTAATACATGCGTCAATACCCT-TCTG--GGGTAGTATTTATTAGATTGAAACCAACCCCTTCG-----GGGTGATGTGGTGATTCATAATAAGTTTGCGGATCGCACGGCTTGTGCTGGCGATGGATCATTCAAGTTTCTGCCCTATCAGCTTTGGATGGTAGGGTATTGGCCTACCATGGCTTTAACGGGTAACGGGAAATTAGGGTTTTATTCCGGAGAGGGAGCCTGAGAGACGGCTACCACATCCAAGGAAGGCAGCAGGCGCGTAAATTACCCAATCTTGAAACAAGGAGGTAGTGACAATAAATAACAATGCCGGGCCTTTTTAGGTCTAGCAATTGGAATGAGAACAATTTAAACCCCTTATTGAGGATCAATTGGAGGGCAAGTCTGGTGCCAGCAGCCGCGGTAATTCCAGCTCCAATAGCGTATATTAAAGTTGTTGCAGTTAAAAAGCTCGTAGTTGGATTTGTGGGTGATTTTGAGGTCTACTT-----TGTTGGTACC-ATCAGGATTGTCCATCT-TTGGGTGGAATTTGTGTGGCATTAGGTTGTCGTGCAGGGGATGCCCATCGTTTACTGTGAAAAAATTAGAGTGTTCAAAGCAGGCTTATGCCGC-TGAATATATTAGCATGGAATAATGAGATAGGACTTTGGTGCTATTTTGTTGGTTTGCGCACCTTGGTAATGATTAATAGGGACAGTTGGGGGTATTCGTATTCCATTGTCAGAGGTGAAATTCTTGGATTTCTGGAAGACGAACTACTGCGAAAGCATTTACCAAGGATGTTTTCATTAATCAAGAACGAAAGTTAGGGGATCGAAGATGATTAGATACCATCGTAGTCTTAACCATAAACTATGCCAACAAGGGATTAGCGGGGTTTCGTTAC-GTCTCCGTTAGCACCTTATGAGAAATCACAAGTTTTTGGGTTCCGGGGGG-AGTATGGTCGCAAGGCTGAAACTTAAAGAAATTGACGGAAGGGCACCACCAGGAGTGGAGCCTGCGGCTTAATTTGACTCAACACGGGAAAACTTACCAGGTCCAGACATAGTGAGGATTGACAGATTGAGAGCTCTTTCTTGATTCTATGGGTGGTGGTGCATGGCCGTTCTTAGTTGGTGGAGTGATTTGTCTGGTTAATTCCGTTAACGAACGAGACCCCTGCCTGCTAAATAGTGCAGCGAGTGATTTT-CACTGGCT--GGTACTTCTTAGAGGGACGTGCGT-CTACTAGACGCAGGAAGATAGGGGCAATAACAGGTCTGTGATGCCCTTAGATGTTCTGGGCCGCACGCGCGCTACACTGATGCATTCAACGAGT------GTACCTTGGCCGAGAGGCCTGGGCAATCTTTTGAATGTGCATCGTGATAGGGATAGATTATTGCAATTATTAATCTTGAACGAGGAATTCCTAGTAAACGCAGATCATCAATCTGCATTGATTACGTCCCTGCCCTTTGTACACACCGCCCGTCGCACCTACCGATTGGATGGTATACTGACGTTCTTGCTTTATTCCGTATTACACCACAACCCGGTGTAGATCCAGTAGAAGCTGCTGCAGCCGTAGCT----GGTGAGTCTTCAACTGCAACATGGACAGTTGTATGGACTGACTTATTAACAGCTTGTGATCGCTATCGTGCTAAAGCGTACCGTGTAGATCCAGTTCCAAATACAACTGATCAATACTTTGCTTTCATCGCATACGAATGTGATTTATTTGAAGAAGGTTCTTTAGCTAACTTAACAGCGTCTATTATCGGTAACGTATTTGGTTTTAAAGCCGTATCTGCTTTACGTTTAGAAGATATGCGTATTCCTCATTCATACTTAAAAACATTCCAAGGTCCAGCGACAGGTGTTATTGTAGAACGTGAGCGTTTAAACAAATATGGTGCTCCATTATTAGGTGCTACAGTAAAACCAAAATTAGGTTTATCTGGTAAAAACTACGGTCGTGTAGTATATGAAGGTTTAAAAGGTGGTTTAGACTTCTTAAAAGATGATGAAAACATTAACTCTCAACCATTCATGCGTTGGAGAGAGCGTTTCTTATACTGTATGGAAGGTATTAACCGTGCTTCTTCATCTACAGGTGAAACTAAAGGTTCATACTTAAACATTACTGCTGGTACTATGGAAGAAGTGTACAAACGTGCTGAGTACGCTAAAACAGTAGGTTCTATCGTTGTTATGATCGATTTAGTAATGGGTTATACAGCAATTCAAAGTGCAGCAATCTGGGCTCGTGAAAACGACATGCTTTTACACTTACACCGTGCAGGTAACTCTACATATGCTCGTCAAAAGAATCATGGTATTAATTTCCGTGTTATCTGTAAATGGATGCGTATGTCAGGTGTAGATCATATCCAC-GCTGGTACAGTTGTAGGTAAATTAGAAGGTGATCCTTTAATGATTAGAGGTTTCTACGATACTTTATTATTAACACACTTAGATGTTAATTTACCGTATGGTATTTTCTTCGAAATGTCTTGGGCTAGTTTACGTAAATGTATGCCTGTTGCATCGGGTGGTATCCACTGTGGTCAAATGCACCAATTAGTTCATTACTTAGGTGATGATGTAGTATTACAATTTGGTGGTGGTACAATTGGTCACCCGGATGGTATTCAAGCAGGTGCTACAGCTAACCGTGTTGCTTTAGAATCAATGATCTTAGCTCGTAACGAAGGTGCTGATTATTTCAACAACCAAGTTGGTCCTCAAATTTTACGCGAAGCAGCGAAAACATGTGGTCCTTTACAAACAGCTTTAGAT
>Amphora_lativentralis_6821-AMPH033_MG027268_MG027432
TATATCAGTTATAGTTTATTTGATAGTCCCTC-ACTACTTGGAT-AACCGTAG-TAATTCTAGAGCTAATACATGCGTCCATACCCT-CATG--GGGTAGTATTTATTAGATGGAAACCAACCCCTTCG-----GGGTGATGTGGTGATTCATAATAAGTTTGCGGATCGCACGGC-TTTGCTGGCGATGGATCATTCAAGTTTCTGCCCTATCAGCTTTGGATGGTAGGGTATTGGCCTACCATGGCTTTAACGGGTAACGGGAAATTAGGGTTTTATTCCGGAGAGGGAGCCTGAGAGACGGCTACCACATCCAAGGAAGGCAGCAGGCGCGTAAATTACCCAATCTTGAAACAAGGAGGTAGTGACAATAAATAACAATGCCGGGCCTTTACAGGTCTAGCAATTGGAATGAGAACAATTTAAACCCCTTATCGAGGATCAATTGGAGGGCAAGTCTGGTGCCAGCAGCCGCGGTAATTCCAGCTCCAATAGCGTATATTAAAGTTGTTGCAGTTAAAAAGCTCGTAGTTGGATTTGTGGTTGATCCTGCGGTCCAC------TTGTTGGTACT-AGTGGGATTGATCATCC-TTGGGTGGAATCTGTGTGGCATTAGGTTGTCGTGCAGGGGATGCCCATCGTTTACTGTGAAAAAATTAGAGTGTTCAAAGCAGGCTTATGCCGC-TGAATATATTAGCATGGAATAATGAGATAGGACTTTGGTGCTATTTTGTTGGTTTGCGCACCATGGTAATGATTAATAGGGACAGTTGGGGGTATTCGTATTCCATTGTCAGAGGTGAAATTCTTGGATTTCTGGAAGACGAACTACTGCGAAAGCATTTACCAAGGATGTTTTCATTAATCAAGAACGAAAGTTAGGGGATCGAAGATGATTAGATACCATCGTAGTCTTAACCATAAACTATGCCGACAAGGGATTAGCGGGGTGTCGTTAC-GTCTCCGTTAGCACCTTATGAGAAATCACAAGTTTTTGGGTTCCGGGGGG-AGTATGGTCGCAAGGCTGAAACTTAAAGAAATTGACGGAAGGGCACCACCAGGAGTGGAGCCTGCGGCTTAATTTGACTCAACACGGGAAAACTTACCAGGTCCAGACATAGTGAGGATTGACAGATTGAGAGCTCTTTCTTGATTCTATGGGTGGTGGTGCATGGCCGTTCTTAGTTGGTGGAGTGATTTGTCTGGTTAATTCCGTTAACGAACGAGACCCCTGCCTGCTAAATAGTGTGACGAGTGATTTT-CACTGGTT--AGCGCTTCTTAGAGGGACGTGCGT-CTACTAGACGCAGGAAGATAGGGGCAATAACAGGTCTGTGATGCCCTTAGATGTTCTGGGCCGCACGCGCGCTACACTGATGCATTCAACGAGT------GTACCTTGGCCGAGAGGCTTGGGCAATCTTTTGAACGTGCATCGTGATAGGGATAGATTATTGCAATTATTAATCTTGAACGAGGAATTCCTAGTAAACGCAGATCATCAATCTGCATTGATTACGTCCCTGCCCTTTGTACACACCGCCCGTCGCACCTACCGATTGGATGGTATACTGACGTTCTTGCTTTATTCCGTATTACACCACAACCAGGTGTAGATCCAGTAGAAGCTGCTGCAGCCGTAGCT----GGTGAGTCTTCAACTGCAACATGGACAGTTGTATGGACTGACTTATTAACAGCTTGTGACCGCTATCGTGCTAAAGCTTACCGTGTAGATCCAGTTCCAAATACAACTGATCAATACTTCGCTTTTATCGCATACGAATGTGATTTATTTGAAGAAGGTTCTTTAGCTAACTTAACAGCGTCTATTATCGGTAACGTATTTGGTTTCAAAGCCGTAGCTGCTTTACGTTTAGAAGATATGCGTATTCCTCACTCATACTTAAAAACATTCCAAGGTCCAGCGACAGGTGTTATTGTAGAACGTGAGCGTTTAAACAAATACGGTGCTCCATTATTAGGTGCTACAGTGAAACCAAAATTAGGTTTATCTGGTAAAAACTACGGTCGTGTAGTATATGAAGGTTTAAAAGGTGGTTTAGACTTCTTAAAAGATGATGAGAACATTAACTCTCAACCATTTATGCGTTGGAGAGAGCGTTTCTTATACTGTATGGAAGGTATTAACCGTGCTTCTTCATCTACAGGTGAAACTAAAGGTTCATACTTAAATATTACTGCTGGTACTATGGAAGAAGTGTACAAACGTGCTGCGTACGCTAAAAACGTAGGTTCTGTAATTATGATGATCGATCTAGTTATGGGTTATACAGCAATTCAAAGTATTGCAATCTGGGCTCGTGAGAACGACATGCTTTTACACTTACACCGTGCAGGTAACTCTACATATGCTCGTCAAAAGAATCATGGTATTAACTTCCGTGTGATCTGTAAATGGATGCGTATGTCAGGTGTAGATCATATCCAC-GCTGGTACAGTTGTAGGTAAATTAGAAGGTGATCCTTTAATGATTAGAGGTTTCTACGATACTTTATTATTAACACATTTAGATGTTAATTTACCATATGGTATTTTCTTCGAAATGACTTGGGCTAGTTTACGTAAATGTATGCCTGTTGCATCGGGTGGTATCCATTGTGGTCAAATGCACCAATTAGTTCATTACTTAGGTGATGATGTAGTATTACAATTCGGTGGTGGTACAATCGGTCACCCTGATGGTATTCAAGCAGGTGCTACAGCTAACCGTGTTGCTTTAGAAACAATGATCTTAGCTCGTAACGAAGGTGCTGATTACTTCAACAACCAAGTTGGTCCTCAAATTTTACGCGAAGCAGCGAAAACATGTGGTCCTTTACAAACAGCTTTAGAT
>Halamphora_exilis_8182-AMPH109_MG027301_MG027466
----------------------------------------------------------------------------------------------------------------------------------------------------------------------------------------------------------------------------------------------------------------------------------------------------------------------------------------------------------------------------------------------------------------------------------------------------------------------------GGTGCCAGCAGCCGCGGTAATTCCAGCTCCAATAGCGTATATTAAAGTTGTTGCAGTTAAAAAGCTCGTAGTTGGATTTGTGGTGGTCCCTGTGGTCCGA-TT------CCGGTACT-TTCGGGGACTGCCATCC-TTGGGTGGATTTTGTGTGGCATTAGGTTGTCGCGCAGGGGATGCCCATCGTTTACTGTGAAAAAATTAGAGTGTTCAAAGCAGGCTTACGCCGT-TGAATATATTAGCATGGAATAATGAGATAGGACCTCGGTACTATTTTGTTGGTTTGCGCACTGGGGTAATGATTAATAGGGACAGTTGTGGGTATTCGTATTCCATTGTCAGAGGTGAAATTCTTGGATTTCTGGAAGACGAACTAATGCGAAAGCATTTACCAAGGATGTTTTCATTAATCAAGAACGAAAGTTAGGGGATCGAAGATGATTAGATACCATCGTAGTCTTAACCATAAACTATGCCGACAAGGGATTGGCGGGGTTTCGTTAC-GTCTCCGTCAGCACCTTAGGAGAAATCACAAGTTTTTGGGTTCCGGGGGG-AGTATGGTCGCAAGGCTGAAACTTAAAGAAATTGACGGAAGGGCACCACCAGGAGTGGAGCCTGCGGCTTAATTTGACTCAACACGGGAAAACTTACCAGGTCCAGACAAAGTGAGGATTGACAGATTGAGAGCTCTTTCTTGATTCTTTGGGTGGTGGTGCATGGCCGTTCTTAGTTGGTGGAGTGATTTGTCTGGTTAATTCCGTTAACGAACGAGACCCCTGCCTGCTAAATAGTCCTTTGAGTGATTTT-CACTGATT--GGGGCTTCTTAGAGGGACGTGCATTCTATTAGATGCAGGAAGATAGGGGCAATAACAGGTCTGTGATGCCCTTAGATGTTCTGGGCCGCACGCGCGCTACACTGATGCATTCAACGAGT------TT-CCTTGGCCGAGAGGCCTGGGCAATCTTTTGAACGTGCATCGTGATAGGGATAGATTATTGCAATTATTAATCTTGAACGAGGAATTCCTAGTAAACGCAGATCATCAATCTGCATTGATTACGTCCCTGCCCTTTGTACACACCGCCCGTCGCACCTACCGATTGGATGGTCTACTGACGTTCTTGCTTTATTCCGTATTACACCACAACCAGGTGTAGATCCAGTAGAAGCTGCTGCGGCTGTAGCA----GGTGAGTCTTCAACTGCAACATGGACAGTTGTATGGACTGACTTATTAACAGCTTGTGACCGTTACCGTGCGAAAGCTTACCGTGTAGATCCAGTTCCAAACACAACTGATCAATACTTCGCATTTATCGCATACGAATGTGATTTATTTGAAGAAGGTTCATTAGCTAACTTAACAGCTTCTATTATTGGTAACGTATTCGGTTTCAAAGCCGTATCTGCTTTACGTTTAGAAGATATGCGTATTCCTCACTCTTACTTAAAAACATTCCAAGGTCCTGCGACTGGTGTTGTTGTAGAACGTGAGCGTTTAAACAAATATGGTACTCCATTATTAGGTGCTACAGTAAAACCTAAGTTAGGTTTATCTGGTAAAAACTATGGTCGTGTAGTATATGAAGGTTTAAAAGGTGGTTTAGACTTCTTAAAAGATGATGAAAACATTAACTCACAACCATTCATGCGTTGGAGAGAGCGTTTCTTAAACTGTATGGAAGGTATTAACCGTGCTTCTGCTGCTACAGGTGAAGTTAAAGGTTCTTACTTAAACATCACTGGTGGTACAATGGAAGAAGTTTACAAACGTGCTGAGTATGCAAAATCAGTAGGTTCAGTAATTGTAATGATCGATTTAGTAATGGGTTACACAGCAATTCAAAGTATTGCTTTATGGGCTCGTGAAAACGATATGTTATTACACTTACACCGTGCAGGTAACTCTACATACGCTCGTCAAAAAAACCACGGTATTAACTTCCGTGTTATTTGTAAATGGATGCGTATGTCTGGTGTAGATCACATCCAC-GCTGGTACAGTTGTAGGTAAATTAGAAGGTGATCCTTTAATGATTAAAGGTTTCTACGATAGTTTATTAGCTACAAACTTAGAAGTTAACTTACCATGTGGTATCTTCTTCGAAATGACTTGGGCTAGTTTACGTAAATGTATGCCAGTTGCCTCTGGTGGTATCCACTGTGGTCAAATGCACCAATTAATTCACTACTTAGGTGATGATGTAGTATTACAATTCGGTGGTGGTACAATTGGTCACCCTGATGGTATTCAAGCAGGTGCTACAGCTAACCGTGTTGCTTTAGAAGCAATGGTATTAGCTCGTAACGAAGGTGCTGACTACTTCAACCAACAAGTTGGTCCTCAAATCTTACGTGACGCAGCAAAAACTTGCGGTCCTTTACAAACAGCGTTAGAT
>Halamphora_banzuensis_10105-AMPH158_MG027322_MG027488
-----------------------------------------------------------------------------------------------------------------------------------------------------------------------------------------------------------------------------------------------------------------------------------------------------------------------------------------------------------------------------------------------------------------------------------------------------------------------AGTCTGGTGCCAGCAGCCGCGGTAATTCCAGCTCCAATAGCGTATATTAAAGTTGTTGCAGTTAAAAAGCTCGTAGTTGGATTTGTGGTGTTCCCTGTGGTCCAA-TT------TTGGTACT-TTCGGGGACTGCCATCC-TTGGGTGGATCCTGTGTGGCATTAGGTTGTCGCGCAGGGGATGCCCATCGTTTACTGTGAAAAAATTAGAGTGTTCAAAGCAGGCTTACGCCGT-TGAATATATTAGCATGGAATAATGAGATAGGACCTTGGTACTATTTTGTTGGTTTGCGCACCGAGGTAATGATTAATAGGGACAGTTGTGGGTATTCGTATTCCATTGTCAGAGGTGAAATTCTTGGATTTCTGGAAGACGAACTAATGCGAAAGCATTTACCAAGGATGTTTTCATTAATCAAGAACGAAAGTTAGGGGATCGAAGATGATTAGATACCATCGTAGTCTTAACCATAAACTATGCCGACAAGGGATTGGCGGGGTTTCGTTAC-GTCTCCGTCAGCACCTTATGAGAAATCACAAGTTTTTGGGTTCCGGGGGG-AGTATGGTCGCAAGGCTGAAACTTAAAGAAATTGACGGAAGGGCACCACCAGGAGTGGAGCCTGCGGCTTAATTTGACTCAACACGGGAAAACTTACCAGGTCCAGACAAAGTGAGGATTGACAGATTGAGAGCTCTTTCTTGATTCTTTGGGTGGTGGTGCATGGCCGTTCTTAGTTGGTGGAGTGATTTGTCTGGTTAATTCCGTTAACGAACGAGACCCCTGCCTGCTAAATAGTCCTTTGAGTGATTTT-CACTGATT--TGGGCTTCTTAGAGGGACGTGCATTCTATTAGATGCAGGAAGATAGGGGCAATAACAGGTCTGTGATGCCCTTAGATGTTCTGGGCCGCACGCGCGCTACACTGATGCATTCAACGAGT------TT-CCTTGGCCGAGAGGCCTGGGCAATCTTTTGAATGTGCATCGTGATAGGGATAGATTATTGCAATTATTAATCTTGAACGAGGAATTCCTAGTAAACGCAGATCATCAATCTGCATTGATTACGTCCCTGCCCTTTGTACACACCGCCCGTCGCACCTACCGATTGGATGGTCTACTGACGTTCTTGCTTTATTCCGTATTACACCACAACCAGGTGTAGATCCAGTAGAAGCTGCTGCAGCTGTAGCA----GGTGAGTCTTCAACTGCAACATGGACAGTTGTATGGACTGACTTATTAACAGCTTGTGACCGTTACCGTGCGAAAGCTTACCGTGTAGATCCAGTTCCTAACACGACTGATCAATTCTTCGCATTCATCGCATACGAATGTGATCTATTTGAAGAAGGTTCATTAGCTAACTTAACAGCTTCTATTATTGGTAACGTATTCGGTTTCAAAGCTATCTCTGCTTTACGTTTAGAAGATATGCGTATTCCTCACTCTTACTTAAAAACATTCCAAGGTCCTGCGACTGGTGTTGTTGTAGAACGTGAGCGTTTAAACAAATATGGTACTCCATTATTAGGTGCTACAGTAAAACCTAAATTAGGTTTATCTGGTAAAAACTACGGTCGTGTAGTATATGAAGGTTTAAAAGGTGGTTTAGACTTCTTAAAAGATGATGAAAACATTAACTCACAACCATTCATGCGTTGGAGAGAGCGTTTCTTAAACTGTATGGAAGGTATTAACCGTGCATCTTCTGCTACAGGTGAAGTTAAAGGTTCTTACTTAAACATCACTGGTGGTACAATGGAAGAAGTTTACAAACGTGCTGAGTACGCAAAAGCAGTAGGTTCTGTAATTGTAATGATCGATTTAGTTATGGGTTACACAGCAATTCAAAGTATTGCTCTTTGGGCTCGTGAAAACGATATGTTATTACACTTACACCGTGCAGGTAACTCTACATACGCTCGTCAAAAAAATCACGGTATTAACTTCCGTGTTATCTGTAAATGGATGCGTATGTCTGGTGTAGATCACATCCAC-GCTGGTACAGTTGTAGGTAAATTAGAAGGTGATCCTTTAATGATTAAAGGTTTCTACGATATTTTACGTGAAACAAACTTAGAAGTTAACTTACCATGTGGTATCTTCTTCGAAATGACTTGGGCTAGTTTACGTAAATGTATGCCAGTTGCATCTGGTGGTATCCACTGTGGTCAAATGCACCAATTAGTTCACTACTTAGGTGATGACGTAGTATTACAATTCGGTGGTGGTACAATTGGTCACCCTGATGGTATTCAAGCAGGTGCTACAGCTAACCGTGTTGCTTTAGAATCAATGGTATTAGCTCGTAACGAAGGTGCTGATTACTTCAACCAACAAGTTGGTCCTCAAATCTTACGTGACGCAGCAAAAACTTGCGGTCCTTTACAAACAGCGTTAGAT
>Halamphora_hampyeongensis_sp_nov
TATATCAGTTATAGTTTATTTGATAGTCCCTT-ACTACTTGGAT-AACCGTAG-TAATTCTAGAGCTAATACATGCGTCGATACCCC-TCTG--GGGTAGCATTTATTAGATGGAAACCAACCCCTTCG-----GGGTGATGTGGTGAATCATAATAAGTTTGCGGATCGC-CGGT-------GGCGATGGATCATTCAAGTTTCTGCCCTATCAGCTTTGGACGGTAAGGTATTGGCTTACCGTGGCTTTAACGGGTAACGGGGAATTAGGGTTCGATTCCGGAGAGGGAGCCTGAGAGACGGCTACCACATCCAAGGAAGGCAGCAGGCGCGTAAATTACCCAATCTTGACACAAGGAGGTAGTGACAATAAATAACAATGCCGGGCCTTC-TAGGTCTGGCAATTGGAATGAGAACAATTTAAACCCCTTATCGAGGATCAATTGGAGGGCAAGTCTGGTGCCAGCAGCCGCGGTAATTCCAGCTCCAATAGCGTATATTAAAGTTGTTGCAGTTAAAAAGCTCGTAGTTGGATTTGTGGTGGTCCCTGTGGTCCGA-TT------CCGGTACT-TTTGGGGACTGCCATCC-TTGGGTGGATTTTGTGTGGCATTAGGTTGTCGCGCAGGGGATGCCCATCGTTTACTGTGAAAAAATTAGAGTGTTCAAAGCAGGCTTACGCCGT-TGAATATATTAGCATGGAATAATGAGATAGGACCTTGGTACTATTTTGTTGGTTTGCGCACTGAGGTAATGATTAATAGGGACAGTTGTGGGTATTCGTATTCCATTGTCAGAGGTGAAATTCTTGGATTTCTGGAAGACGAACTAATGCGAAAGCATTTACCAAGGATGTTTTCATTAATCAAGAACGAAAGTTAGGGGATCGAAGATGATTAGATACCATCGTAGTCTTAACCATAAACTATGCCGACAAGGGATTGGCGGGGTTTCGTTAC-GTCTCCGTCAGCACCTTATGAGAAATCAAAAGTTTTTGGGTTCCGGGGGGGAGTATGGTCGCAAGGCTGAAACTTAAAGAAATTGACGGAAGGGCACCACCAGGAGTGGAGCCTGCGGCTTAATTTGACTCAACACGGGAAAACTTACCAGGTCCAGACAAAGTGAGGATTGACAGATTGAGAGCTCTTTCTTGATTCTTTGGGTGGTGGTGCATGGCCGTTCTTAGTTGGTGGAGTGATTTGTCTGGTTAATTCCGTTAACGAACGAGACCCCTGCCTGCTAAATAGTCCTTTGAGTGATTTT-CACTGATT--TGGACTTCTTAGAGGGACGTGCATTCTATTAGATGCAGGAAGATAGGGGCAATAACAGGTCTGTGATGCCCTTAGATGTTCTGGGCCGCACGCGCGCTACACTGATGCATTCAACGAGT------TT-CCTTGGCCGAGAGGCCTGGGCAATCTTTTGAACGTGCATCGTGATAGGGATAGATTATTGCAATTATTAATCTTGAACGAGGAATTCCTAGTAAACGCAGATCATCAATCTGCATTGATTACGTCCCTGCCCTTTGTACACACCGCCCGTCGCACCTACCGATTGGATGGTCTACTGACGTTCTTGCTTTATTCCGTATTACACCACAACCAGGTGTAGATCCAGTAGAAGCTGCTGCAGCTGTAGCG----GGTGAGTCTTCAACTGCAACATGGACAGTTGTATGGACTGACTTATTAACAGCTTGTGACCGTTACCGTGCGAAAGCTTACCGTGTAGATCCAGTTCCAAACACAACTGATCAATTCTTCGCATTTATCGCATACGAATGTGATTTATTTGAAGAAGGTTCATTAGCTAACTTAACAGCTTCTATTATTGGTAACGTATTCGGTTTCAAAGCCGTATCTGCTTTACGTTTAGAAGATATGCGTATTCCTCACTCTTACTTAAAAACATTCCAAGGTCCTGCGACTGGTGTTGTTGTAGAGCGTGAGCGTTTAAACAAATATGGTTGTCCATTATTAGGTGCTACAGTAAAACCTAAATTAGGTTTATCTGGTAAAAACTATGGTCGTGTAGTATTTGAAGGTTTAAAAGGTGGTTTAGACTTCTTAAAAGATGATGAAAACATTAACTCACAACCATTCATGCGTTGGAGAGAGCGTTTCTTAAACTGTATGGAAGGTATTAACCGTGCTTCTGCTGCTACAGGTGAAGTTAAAGGTTCTTACTTAAACATCACTGGTGGTACAATGGAAGAAGTTTACAAACGTGCTGAGTACGCAAAAGCAGTAGGTTCTGTAATTGTAATGATCGATTTAGTTATGGGTTACACAGCAATTCAAAGTATTGCTCTTTGGGCTCGTGAAAACGATATGTTATTACACTTACACCGTGCAGGTAACTCTACATACGCTCGTCAAAAAAATCACGGTATTAACTTCCGTGTTATCTGTAAATGGATGCGTATGTCTGGTGTAGATCACATCCAC-GCTGGTACAGTTGTAGGTAAATTAGAAGGTGATCCTTTAATGATTAAAGGTTTCTACGATAGTTTATTAGCTACAAACTTAGAAGTTAACTTACCATGTGGTATTTTCTTCGAAATGACTTGGGCTAGTTTACGTAAATGTATGCCAGTTGCTTCTGGTGGTATCCACTGTGGTCAAATGCACCAATTAATTCACTACTTAGGTGATGATGTAGTATTACAATTCGGTGGTGGTACAATTGGTCACCCTGATGGTATTCAAGCAGGTGCTACAGCTAACCGTGTTGCTTTAGAAGCAATGGTATTAGCTCGTAACGAAGGCGCTGACTACTTCAACCAACAAGTTGGTCCTCAAATCTTACGTGACGCAGCAAAAACTTGCGGTCCTTTACAAACAGCGTTAGAT
>Halamphora_specensa_8289-AMPH112_MG027304_MG027469
TATATCAGTTATAGTTTATTTGATAGTCCCTT-ACTACTTGGAT-AACCGTAG-TAATTCTAGAGCTAATACATGCGTCAATACCCC-TCTG--GGGTAGCATTTATTAGATGGAAACCAACCCCTTTG-----GGGTGATGTGGTGAATCATAATAAGTTTGCAGATCGC-CAGT-------GGCGATGGATCATTCAAGTTTCTGCCCTATCAGCTTTGGACGGTAAGGTATTGGCTTACCGTGGCTTTAACGGGTAACGGGGAATTAGGGTTCGATTCCGGAGAGGGAGCCTGAGAGACGGCTACCACATCCAAGGAAGGCAGCAGGCGCGTAAATTACCCAATCTTGACACAAGGAGGTAGTGACAATAAATAACAATGCCGGGCCTTT-TAGGTCTGGCAATTGGAATGAGAACAATTTAAACCCCTTATCGAGGATCAATTGGAGGGCAAGTCTGGTGCCAGCAGCCGCGGTAATTCCAGCTCCAATAGCGTATATTAAAGTTGTTGCAGTTAAAAAGCTCGTAGTTGGATTTGTGGTGGTCCCTGTGGTCCGA-TT------CCGGTACT-GTTGGGGACTGCCATCC-TTGGGTGGATTCTGTGTGGCATTAGGTTGTCGTGCAGGGGATACCCATCGTTTACTGTGAAAAAATTAGAGTGTTCAAAGCAGGCTTACGCCGT-TGAATATATTAGCATGGAATAATGAGATAGGACCTCGGTACTATTTTGTTGGTTTGCGCACTGGGGTAATGATTAATAGGGACAGTTGTGGGTATTCGTATTCCATTGTCAGAGGTGAAATTCTTGGATTTCTGGAAGACGAACTAATGC-AAAGCATTTACCAAGGATGTTTTCATTAATCAAGAACGAAAGTTAGGGGATCGAAGATGATTAGATACCATCGTAGTCTTAACCATAAACTATGCCGACAAGGGATTGGCGGGGTTTCGTTAC-GTCTCCGTCAGCACCTTAGGAGAAATCACAAGTTTTTGGGTTCCGGGGGG-AGTATGGTCGCAAGGCTGAAACTTAAAGAAATTGACGGAAGGGCACCACCAGGAGTGGAGCCTGCGGCTTAATTTGACTCAACACGGGAAAACTTACCAGGTCCAGACAAAGTGAGGATTGACAGATTGAGAGCTCTTTCTTGATTCTTTGGGTGGTGGTGCATGGCCGTTCTTAGTTGGTGGAGTGATTTGTCTGGTTAATTCCGTTAACGAACAAGACCCCTGCCTGCTAAATAGTCCTTTGAGTGATTTT-CACTGATT--GGGGCTTCTTAGAGGGACGTGCATTCTATTAGATGCAGGAAGATAGGGGCAATAACAGGTCTGTGATGCCCTTAGATGTTCTGGGCCGCACGCGCGCTACACTGATGCAATCAACGAGT------TA-CCTTGGCCGAGAGGCCTGGGCAATCTTTTGAACCTGCATCGTGATAGGGATAGATTATTGCAATTATTAATCTTGAACGAGGAATTCCTAGTAAACGCAGATCATCAATCTGCATTGATTACGTCCCTGCCCTTTGTACACACCGCCCGTCGCACCTACCGATTGGATGGTCTACTGACGTTCTTGCTTTATTCCGTATTACACCACAACCAGGTGTAGATCCAGTAGAAGCTGCTGCAGCTGTAGCG----GGTGAATCTTCAACTGCGACATGGACAGTTGTATGGACTGACTTATTAACAGCTTGTGACCGTTACCGTGCGAAAGCTTACCGTGTAGATCCAGTTCCAAACACAACTGATCAATACTTCGCATTTATCGCATACGAATGTGATTTATTTGAAGAAGGTTCATTAGCTAACTTAACAGCTTCTATTATTGGTAACGTATTCGGTTTCAAAGCCGTATCTGCTTTACGTTTAGAAGATATGCGTATTCCTCACTCTTACTTAAAAACATTCCAAGGTCCTGCGACTGGTGTTGTTGTAGAGCGTGAGCGTTTAAACAAATATGGTACTCCACTATTAGGTGCTACAGTAAAACCTAAATTAGGTTTATCTGGTAAAAACTATGGTCGTGTAGTATTTGAAGGTTTAAAAGGTGGTTTAGACTTCTTAAAAGATGATGAAAACATTAACTCACAACCATTCATGCGTTGGAGAGAACGTTTCTTAAACTGTATGGAAGGTATTAACCGTGCTTCTGCTGCTACAGGTGAAGTTAAAGGTTCTTACTTAAACATCACTGGTGGTACAATGGAAGAAGTTTACAAACGTGCTGAGTACGCAAAATCAGTAGGTTCTGTAATTGTAATGATCGATTTAGTAATGGGTTACACAGCAATTCAAAGTATTGCTTTATGGGCTCGTGAAAACGATATGTTATTACACTTACACCGAGCAGGGAACTCTACATACGCTCGTCAAAAAAACCACGGTATTAACTTCCGTGTTATCTGTAAATGGATGCGTATGTCTGGTGTAGACCACATCCAC-GCTGGTACAGTTGTAGGTAAATTAGAAGGTGATCCTTTAATGATTAAAGGTTTCTACGATAGTTTATTAGCTACAAACTTAGAAGTTAACTTACCATGTGGTATTTTCTTCGAAATGACTTGGGCTAGTTTGCGTAAATGTATGCCAGTTGCATCTGGTGGTATCCACTGTGGTCAAATGCACCAATTAATTCACTACTTAGGTGATGATGTAGTATTACAATTCGGTGGTGGTACAATTGGTCACCCTGATGGTATTCAAGCAGGTGCTACAGCTAACCGTGTTGCTTTAGAAGCAATGGTATTAGCTCGTAACGAAGGCGCTGACTACTTTAACCAACAAGTTGGTCCTCAAATCTTACGTGACGCAGCAAAAACTTGCGGTCCTTTACAAACAGCCTTAGAT
>Halamphora_montana_TCC477_KC736615_KC736590
TATATCAGTTATAGTTTATTTGATAGTCCCTT-ACTACTTGGAT-AACCGTAG-TAATTCTAGAGCTAATACATGCGTCAATACCCC-TCTG--GGGTAGCATTTATTAGATGGAAACCAACCCCTTCG-----GGGTGATGTGGTGAATCATAATAAGTTTGCGGATCGC-CGGT-------GGCGATGGATCATTCAAGTTTCTGCCCTATCAGCTTTGGACGGTAAGGTATTGGCTTACCGTGGCTTTAACGGGTAACGGGGAATTAGGGTTCGATTCCGGAGAGGGAGCCTGAGAGACGGCTACCACATCCAAGGAAGGCAGCAGGCGCGTAAATTACCCAATCTTGACACAAGGAGGTAGTGACAATAAATAACAATGCCGGGCCTTC-TAGGTCTGGCAATTGGAATGAGAACAATTTAAACCCCTTATCGAGGATCAATTGGAGGGCAAGTCTGGTGCCAGCAGCCGCGGTAATTCCAGCTCCAATAGCGTATATTAAAGTTGTTGCAGTTAAAAAGCTCGTAGTTGGATTTGTGGTGGTCCCTGAGGTCCGA-TT------CCGGTACT-TTTGGGGACTGCCATCC-TTGGGTGGATCCTGTGTGGCATTAGGTTGTCGCGCAGGGGATGCCCATCGTTTACTGTGAAAAAATTAGAGTGTTCAAAGCAGGCTTACGCCGT-TGAATATATTAGCATGGAATAATGAGATAGGACCTCGGTACTATTTTGTTGGTTTGCGCACTGGGGTAATGATTAATAGGGACAGTTGTGGGTATTCGTATTCCATTGTCAGAGGTGAAATTCTTGGATTTCTGGAAGACGAACTAATGCGAAAGCATTTACCAAGGATGTTTTCGTTAATCAAGAACGAAAGTTAGGGGATCGAAGATGATTAGATACCATCGTAGTCTTAACCATAAACTATGCCGACAAGGGATTGGGGGGGTTTCGTTAC-GTCTCCCTCAGCACCTTAGGAGAAATCATAAGTTTTTGGGTTCCGGGGGG-AGTATGGTCGCAAGGCTGAAACTTAAAGAAATTGACGGAAGGGCACCACCAGGAGTGGAGCCTGCGGCTTAATTTGACTCAACACGGGAAAACTTACCAGGTCCAGACAAAGTGAGGATTGACAGATTGAGAGCTCTTTCTTGATTCTTTGGGTGGTGGTGCATGGCCGTTCTTAGTTGGTGGAGTGATTTGTCTGGTTAATTCCGTTAACGAACGAGACCCCTGCCTGCTAAATAGTCCTTTGAGTGATTTT-CACTGATT--TGGACTTCTTAGAGGGACGTGCATTCTATTAGATGCAGGAAGATAGGGGCAATAACAGGTCTGTGATGCCCTTAGATGTTCTGGGCCGCACGCGCGCTACACTGATGCAATCAACGAGT------TA-CCTTGGCCGAGAGGCCTGGGCAATCTTTTGAACCTGCATCGTGATAGGGATAGATTATTGCAATTATTAATCTTGAACGAGGAATTCCTAGTAAACGCAGATCATCAATCTGCATTGATTACGTCCCTGCCCTTTGTACACACCGCCCGTCGCACCTACCGATTGGATGGTCTACTGACGTTCTTGCTTTATTCCGTATTACACCACAACCAGGTGTAGATCCAGTAGAAGCTGCTGCAGCTGTAGCG----GGTGAGTCTTCAACTGCAACATGGACAGTTGTATGGACTGACTTATTAACAGCTTGTGACCGTTACCGTGCGAAAGCTTACCGTGTAGATCCAGTTCCAAACACAACTGGTCAATTTTTCGCATTTATCGCATACGAATGTGATTTATTTGAAGAAGGTTCATTAGCTAACTTAACAGCTTCTATTATTGGTAACGTATTCGGTTTCAAAGCCGTATCTGCTTTACGTTTAGAAGATATGCGTATTCCTCACTCTTACTTAAAAACATTCCAAGGTCCTGCGACTGGTGTTGTTGTAGAACGTGAGCGTTTAAACAAATATGGTTGTCCATTATTAGGTGCTACAGTAAAACCTAAATTAGGTTTATCTGGTAAAAACTATGGTCGTGTAGTATTTGAAGGTTTAAAAGGTGGTTTAGACTTCTTAAAAGATGATGAAAACATTAACTCACAACCATTCATGCGTTGGAGAGAGCGTTTCTTAAACTGTATGGAAGGTATTAACCGTGCTTCTGCTGCTACAGGTGAAGTTAAAGGTTCTTACTTAAACATCACTGGTGGTACAATGGAAGAAGTTTACAAACGTGCTGAGTACGCAAAAGCAGTAGGTTCTGTAATTGTAATGATCGATTTAGTTATGGGTTACACAGCAATTCAAAGTATTGCTCTTTGGGCTCGTGAAAACGATATGTTATTACACTTACACCGTGCAGGTAACTCTACATACGCTCGTCAAAAAAATCACGGTATTAACTTCCGTGTTATCTGTAAATGGATGCGTATGTCTGGTGTAGATCACATCCAC-GCTGGTACAGTTGTAGGTAAATTAGAAGGTGATCCTTTAATGATTAAAGGTTTCTACGATAGTTTATTAGCTACAAACTTAGAAGTTAACTTACCATGTGGTATTTTCTTCGAAATGACTTGGGCTAGTTTACGTAAATGTATGCCAGTTGCTTCTGGTGGTATCCACTGTGGTCAAATGCACCAATTAATCCACTACTTAGGTGATGATGTAGTATTACAATTCGGTGGTGGTACAATTGGTCACCCTGATGGTATTCAAGCAGGTGCTACAGCTAACCGTGTTGCTTTAGAAGCAATGGTATTAGCTCGTAACGAAGGCGCTGATTACTTCAACCAACAAGTTGGTCCTCAAATCTTACGTGACGCAGCAAAAACTTGCGGTCCTTTACAAACAGCGTTAGAT
>Halamphora_maritima_8182-AMPH110_MG027302_MG027467
TATATCAGTTATAGTTTATTTGATAGTCCCTC-ACTACTTGGAT-AACCGTAG-TAATTCTAGAGCTAATACATGCGTTGATACCCC-TCTG--GGGTAGCATTTATTAGATGGAAACCAACCCCTTCG-----GGGTGATGTGGTGAATCATAATAAGCTTGCGGATCGC-CAGT-------GGCGATGGATCATTCAAGTTTCTGCCCTATCAGCTTTGGACGGTAAGGTATTGGCTTACCGTGGCTTTAACGGGTAACGGGGAATTAGGGTTCGATTCCGGAGAGGGAGCCTGAGAGACGGCTACCACATCCAAGGAAGGCAGCAGGCGCGTAAATTACCCAATCTTGACACAAGGAGGTAGTGACAATAAATAACAATGCCGGGCCTTT-TAGGTCTGGCAATTGGAATGAGAACAATTTAAACCCCTTATCGAGGATCAATTGGAGGGCAAGTCTGGTGCCAGCAGCCGCGGTAATTCCAGCTCCAATAGCGTATATTAAAGTTGTTGCAGTTAAAAAGCTCGTAGTTGGATTTGTGGTGGTTCCCGTGGTCCGA-TT------CCGGTACT-TTTGGGGACTTCCATCC-TTGGGTGGATCCTGTGTGGCATTAGGTTGTCGCGCAGGGGATGCCCATCGTTTACTGTGAAAAAATTAGAGTGTTCAAAGCAGGCTTACGCCGT-TGAATATATTAGCATGGAATAATGAGATAGGACCTTGGTACTATTTTGTTGGTTTGCGCACCGAGGTAATGATTAATAGGGACAGTTGTGGGTATTCGTATTCCATTGTCAGAGGTGAAATTCTTGGATTTCTGGAAGACGAACTAATGCGAAAGCATTTACCAAGGATGTTTTCATTAATCAAGAACGAAAGTTAGGGGATCGAAGATGATTAGATACCATCGTAGTCTTAACCATAAACTATGCCGACAAGGGATTGGCGGGGTTTCGTTAC-GTCTCCGTCAGCACCTTATGAGAAATCACAAGTTTTTGGGTTCCGGGGGG-AGTATGGTCGCAAGGCTGAAACTTAAAGAAATTGACGGAAGGGCACCACCAGGAGTGGAGCCTGCGGCTTAATTTGACTCAACACGGGAAAACTTACCAGGTCCAGACAAAGTGAGGATTGACAGATTGAGAGCTCTTTCTTGATTCTTTGGGTGGTGGTGCATGGCCGTTCTTAGTTGGTGGAGTGATTTGTCTGGTTAATTCCGTTAACGAACGAGACCCCTGCCTGCTAAATAGTCCTTTGAGTGATTTT-CACTGATT--TGGGCTTCTTAGAGGGACGTGCATTCTATTAGATGCAGGAAGATAGGGGCAATAACAGGTCTGTGATGCCCTTAGATGTTCTGGGCCGCACGCGCGCTACACTGATGCATTCAACGAGT------TT-CCTTGGCCGAGAGGCCTGGGCAATCTTATGAACGTGCATCGTGATAGGGATAGATTATTGCAATTATTAATCTTGAACGAGGAATTCCTAGTAAACGCAGATCATCAATCTGCATTGATTACGTCCCTGCCCTTTGTACACACCGCCCGTCGCACCTACCGATTGGATGGTCTACTGACGTTCTTGCTTTATTCCGTATTACACCACAACCAGGTGTAGATCCAGTAGAAGCTGCTGCAGCTGTAGCA----GGTGAGTCTTCAACTGCAACATGGACAGTTGTATGGACTGACTTATTAACAGCTTGTGACCGTTACCGTGCGAAAGCTTACCGTGTAGATCCAGTTCCTAACACAACTGATCAATTCTTCGCATTTATCGCATACGAATGTGATTTATTTGAAGAAGGTTCATTAGCTAACTTAACAGCTTCTATTATTGGTAACGTATTCGGTTTCAAAGCCGTATCTGCTTTACGTTTAGAAGATATGCGTATTCCTCACTCTTACTTAAAAACATTCCAAGGTCCTGCAACTGGTGTTGTTGTAGAGCGTGAGCGTTTAAACAAATATGGTACTCCATTATTAGGTGCTACAGTAAAACCTAAATTAGGTTTATCTGGTAAAAACTATGGTCGTGTAGTATTTGAAGGTTTAAAAGGTGGTTTAGACTTCTTAAAAGATGATGAAAACATTAACTCACAACCATTTATGCGTTGGAGAGAGCGTTTCTTAAACTGTATGGAAGGTATTAACCGTGCTTCTGCTGCTACTGGTGAAGTTAAAGGTTCTTACTTAAACATCACTGCTGGTACAATGGAAGAAGTTTACAAACGTGCTGAGTACGCAAAATCAGTAGGTTCTGTAATTGTAATGATCGATTTAGTAATGGGTTACACAGCAATTCAAAGTATTGCTCTTTGGGCTCGTGAAAACGATATGTTATTACACTTACACCGTGCAGGTAACTCTACATACGCTCGTCAAAAGAACCACGGTATTAACTTCCGTGTTATCTGTAAATGGATGCGTATGTCTGGTGTAGATCACATCCAC-GCTGGTACAGTTGTAGGTAAATTAGAAGGTGATCCTTTAATGATTAAAGGTTTCTACGACAGTTTATTAGCTACAAACTTAGAAGTTAACTTACCATGTGGTATTTTCTTCGAAATGACTTGGGCTAGTTTACGTAAATGTATGCCAGTTGCATCTGGTGGTATCCACTGTGGTCAAATGCACCAATTAATTCACTACTTAGGTGATGATGTAGTATTACAATTCGGTGGTGGTACAATTGGTCACCCTGATGGTATTCAAGCTGGTGCTACAGCTAACCGTGTTGCTTTAGAAGCAATGGTATTAGCTCGTAACGAAGGTACTGACTACTTCAACAACCAAGTTGGTCCTCAAATCTTACGTGATGCTGCAAAAACTTGTGGTCCATTACAAACAGCGTTAGAT
>Halamphora_bonnevillensis_8506-AMPH115_MG027305_MG027470
TATATCAGTTATAGTTTATTTGATAGTCCCTC-ACTACTTGGAT-AACCGTAG-TAATTCTAGAGCTAATACATGCGTCGATACCCC-TCTG--GGGTAGCATTTATTAGATGGAAACCAACCCCTTCG-----GGGTGATGTGGTGAATCATAATAAGCTTGCGGATCGC-CGGT-------GGCGATGGATCATTCAAGTTTCTGCCCTATCAGCTTTGGACGGTAAGGTATTGGCTTACCGTGGCTTTAACGGGTAACGGGGAATTAGGGTTCGATTCCGGAGAGGGAGCCTGAGAGACGGCTACCACATCCAAGGAAGGCAGCAGGCGCGTAAATTACCCAATCTTGACACAAGGAGGTAGTGACAATAAATAACAATGCCGGGCCTTT-TAGGTCTGGCAATTGGAATGAGAACAATTTAAACCCCTTATCGAGGATCAATTGGAGGGCAAGTCTGGTGCCAGCAGCCGCGGTAATTCCAGCTCCAATAGCGTATATTAAAGTTGTTGCAGTTAAAAAGCTCGTAGTTGGATTTGTGGTGCTCCCTGGGGTCCGA-TT------TCGGTGCT-TTTGGGGAGCTCCATCC-TTGGGTGGATCCTGTGTGGCATTAGGTTGTCGTGCAGGGGATGCCCATCGTTTACTGTGAAAAAATTAGAGTGTTCAAAGCAGGCTTACGCCGT-TGAATATATTAGCATGGAATAATGAGATAGGACCTTGGTACTATTTTGTTGGTTTGCGCACCGAGGTAATGATTAATAGGGACAGTTGTGGGTATTCGTATTCCATTGTCAGAGGTGAAATTCTTGGATTTCTGGAAGACGAACTAATGCGAAAGCATTTACCAAGGATGTTTTCATTAATCAAGAACGAAAGTTAGGGGATCGAAGATGATTAGATACCATCGTAGTCTTAACCATAAACTATGCCGACAAGGGATTGGCGGGGTTTCGTTAC-GTCTCCGTCAGCACCTTATGAGAAATCACAAGTTTTTGGGTTCCGGGGGG-AGTATGGTCGCAAGGCTGAAACTTAAAGAAATTGACGGAAGGGCACCACCAGGAGTGGAGCCTGCGGCTTAATTTGACTCAACACGGGAAAACTTACCAGGTCCAGACAAAGTGAGGATTGACAGATTGAGAGCTCTTTCTTGATTCTTTGGGTGGTGGTGCATGGCCGTTCTTAGTTGGTGGAGTGATTTGTCTGGTTAATTCCGTTAACGAACGAGACCCCTGCCTGCTAAATAGTCCTTTGAGTGTTTTT-CACTGATT--GGGGCTTCTTAGAGGGACGTGCATTCTATTAGATGCAGGAAGATAGGGGCAATAACAGGTCTGTGATGCCCTTAGATGTTCTGGGCCGCACGCGCGCTACACTGATGCATTCAACGAGT------TT-CCTTGGCCGAGAGGCCTGGGCAATCTTTTGAACGTGCATCGTGATAGGGATAGATTATTGCAATTATTAATCTTGAACGAGGAATTCCTAGTAAACGCAGATCATCAATCTGCATTGATTACGTCCCTGCCCTTTGTACACACCGCCCGTCGCACCTACCGATTGGATGGT----------------------------------------------------------------------------------------------------------------------------------------------------------------------------------------------------------------TCGCATACGAATGTGATTTATTTGAAGAAGGTTCATTAGCTAACTTAACAGCTTCTATTATTGGTAACGTATTCGGTTTTAAAGCCGTATCTGCTTTACGTTTAGAAGATATGCGTATTCCTCATTCTTACTTAAAAACATTCCAAGGTCCTGCGACTGGTGTTGTTGTAGAACGTGAGCGTTTAAACAAATACGGATCTCCATTATTAGGTGCTACAGTAAAACCTAAATTAGGTTTATCTGGTAAAAACTACGGTCGTGTAGTATTTGAAGGTTTAAAAGGTGGTTTAGACTTCTTAAAAGATGATGAAAACATTAACTCACAACCATTCATGCGTTGGAGAGAGCGTTTCTTAAACTGTATGGAAGGTATTAACCGTGCTTCTTCTGCTACAGGTGAAGTTAAAGGTTCTTACTTAAACATTACAGCAGGTACAATGGAAGAAGTTTACAAACGTGCTGAGTATGCAAAATCAGTAGGTTCTGTAATTGTCATGATCGATTTAGTTATGGGTTATACAGCAATTCAAAGTATTGCTCTTTGGGCTCGTGAAAACGATATGTTATTACACTTACACCGTGCAGGTAACTCTACATACGCTCGTCAAAAGAACCATGGTATTAACTTCCGTGTTATCTGTAAATGGATGCGTATGTCTGGTGTAGATCACATCCAC-GCTGGTACAGTTGTAGGTAAATTAGAAGGGGATCCTTTAATGATTAAAGGTTTCTACGACACTTTATTAGCTACAAATTTAGAAGTTAACTTACCATGTGGTATCTTCTTCGAAATGACTTGGGCTAGTTTACGTAAATGTATGCCAGTTGCATCTGGTGGTATTCACTGTGGTCAAATGCATCAATTAATTCACTACTTAGGTGATGACGTAGTATTACAATTCGGTGGTGGTACAATTGGTCACCCTGATGGTATTCAAGCGGGTGCTACAGCTAACCGTGTTGCTTTAGAAGCAATGGTATTAGCTCGTAACGAAGGTGCTGATTACTTTAACCAACAAGTTGGTCCTCAAATCTTACGTGACGCCGCAAAAACTTGCGGTCCTTTACAAACAGCGTTAGAT
>Halamphora_americana_7977-AMPH100_MG027295_MG027460
TATATCAGTTATAGTTTATTTGATAGTCCCTC-ACTACTTGGAT-AACCGTAG-TAATTCTAGAGCTAATACATGCGTCGATACCCC-TCTG--GGGTAGCATTTATTAGATGGAAACCAACCCCTTCG-----GGGTGATGTGGTGAATCATAATAAGCTTGCGGATCGC-CGGT-------GGCGATGGATCATTCAAGTTTCTGCCCTATCAGCTTTGGACGGTAAGGTATTGGCTTACCGTGGCTTTAACGGGTAACGGGGAATTAGGGTTCGATTCCGGAGAGGGAGCCTGAGAAACGGCTACCACATCCAAGGAAGGCAGCAGGCGCGTAAATTACCCAATCTTGACACAAGGAGGTAGTGACAATAAATAACAATGCCGGGCCTTT-TAGGTCTGGCAATTGGAATGAGAACAATTTAAACCCCTTATCGAGGATCAATTGGAGGGCAAGTCTGGTGCCAGCAGCCGCGGTAATTCCAGCTCCAATAGCGTATATTAAAGTTGTTGCAGTTAAAAAGCTCGTAGTTGGATTTGTGGTGCTCCCTGAGGTCCGA-TT------TCGGTACT-TTTGGGGAGCTCCATCC-TTGGGTGGATCCTGTGTGGCATTAGGTTGTCGTGCAGGGGATGCCCATCGTTTACTGTGAAAAAATTAGAGTGTTCAAAGCAGGCTTACGCCGT-TGAATATATTAGCATGGAATAATGAGATAGGACCTTGGTACTATTTTGTTGGTTTGCGCACCGAGGTAATGATTAATAGGGACAGTTGTGGGTATTCGTATTCCATTGTCAGAGGTGAAATTCTTGGATTTCTGGAAGACGAACTAATGCGAAAGCATTTACCAAGGATGTTTTCATTAATCAAGAACGAAAGTTAGGGGATCGAAGATGATTAGATACCATCGTAGTCTTAACCATAAACTATGCCGACAAGGGATTGGCGGGGTTTCGTTAC-GTCTCCGTCAGCACCTTATGAGAAATCATAAGTTTTTGGGTTCCGGGGGG-AGTATGGTCGCAAGGCTGAAACTTAAAGAAATTGACGGAAGGGCACCACCAGGAGTGGAGCCTGCGGCTTAATTTGACTCAACACGGGAAAACTTACCAGGTCCAGACAAAGTGAGGATTGACAGATTGAGAGCTCTTTCTTGATTCTTTGGGTGGTGGTGCATGGCCGTTCTTAGTTGGTGGAGTGATTTGTCTGGTTAATTCCGTTAACGAACGAGACCCCTGCCTGCTAAATAGTCCTTTGAGTGATTTT-CACTGATT--GGGGCTTCTTAGAGGGACGTGCATTCTATTAGATGCAGGAAGATAGGGGCAATAACAGGTCTGTGATGCCCTTAGATGTTCTGGGCCGCACGCGCGCTACACTGATGCATTCAACGAGT------TT-CCTTGGCCGAGAGGCCTGGGCAATCTTTTGAACGTGCATCGTGATAGGGATAGATTATTGCAATTATTAATCTTGAACGAGGAATTCCTAGTAAACGCAGATCATCAATCTGCATTGATTACGTCCCTGCCCTTTGTACACACCGCCCGTCGCACCTACCGATTGGATGGTCTACTGACGTTCTTGCTTTATTCCGTATTACACCACAACCAGGTGTAGATCCAGTAGAAGCTGCTGCAGCTGTAGCA----GGTGAGTCTTCAACTGCGACATGGACAGTTGTATGGACTGACTTATTAACAGCTTGTGACCGTTATCGTGCGAAAGCTTACCGTGTAGATCCAGTTCCTAATACAACTGACCAATTCTTCGCATTTATCGCATACGAATGTGATTTATTTGAAGAAGGTTCATTAGCTAACTTAACAGCTTCTATTATTGGTAACGTATTCGGTTTTAAAGCCGTATCTGCTTTACGTTTAGAAGATATGCGTATTCCTCACTCTTATTTAAAAACATTCCAAGGTCCTGCGACTGGTGTTGTTGTAGAACGTGAGCGTTTAAACAAATATGGATGTCCATTATTAGGTGCTACAGTAAAACCTAAGTTAGGTTTATCTGGTAAAAACTACGGTCGTGTAGTATTTGAAGGTTTAAAAGGTGGTTTAGACTTCTTAAAAGATGATGAAAACATTAACTCACAACCATTCATGCGTTGGAGAGAGCGTTTCTTAAACTGTATGGAAGGTATTAACCGTGCTTCTTCTGCTACAGGTGAAGTTAAAGGTTCTTATTTAAACGTTACTGCAGGTACAATGGAAGAAGTTTACAAACGTGCTGAGTATGCAAAATCAGTAGGTTCTGTAATTATCATGATCGATTTAGTTATGGGTTATACAGCAATTCAAAGTATTGCTCTTTGGTCTCGTGACAACGATATGTTATTACACTTACACCGTGCAGGTAACTCTACATACGCTCGTCAAAAGAACCATGGTATTAACTTCCGTGTTATTTGTAAATGGATGCGTATGTCGGGTGTAGATCACATCCAC-GCTGGTACAGTTGTAGGTAAATTAGAAGGTGATCCTTTAATGATTAAAGGTTTCTACGATACTTTATTAGCTACAAATTTAGAAGTTAACTTACCATGTGGTATCTTCTTCGAAATGACTTGGGCTAGTTTACGTAAATGTATGCCAGTTGCATCTGGTGGTATTCACTGTGGTCAAATGCATCAATTAATTCACTACTTAGGTGATGACGTAGTATTACAATTCGGTGGTGGTACAATTGGTCACCCTGATGGTATTCAAGCGGGTGCTACAGCTAACCGTGTTGCTTTAGAAGCAATGGTATTAGCTCGTAACGAAGGTGTTGATTACTTTAACCAACAAGTTGGTCCTCAAATCTTACGTGACGCAGCAAAAACTTGCGGTCCTTTACAAACAGCGTTAGAT
>Halamphora_calidilacuna_8506-AMPH118_MG027307_MG027472
TATATCAGTTATAGTTTCTTTGATAGTCCCTC-ACTACTTGGAT-AACCGTAG-TAATTCTAGAGCTAATACATGCGTTGATACCCC-TCTG--GGGTAGCATTTATTAGATGGAAACCAACCCCTTCG-----GGGTGATGTGGTGAATCATAATAAGCTTGCGGATCGC-CGGT-------GGCGATGGATCATTCAAGTTTCTGCCCTATCAGCTTTGGACGGTAAGGTATTGGCTTACCGTGGCTTTAACGGGTAACGGGGAATTAGGGTTCGATTCCGGAGAGGGAGCCTGAGAGATGGCTACCACATCCAAGGAAGGCAGCAGGCGCGTAAATTACCCAATCTTGACACAAGGAGGTAGTGACAATAAATAACAATGCCGGGCCTTT-TAGGTCTGGCAATTGGAATGAGAACAATTTAAACCCCTTATCGAGGATCAATTGGAGGGCAAGTCTGGTGCCAGCAGCCGCGGTAATTCCAGCTCCAATAGCGTATATTAAAGTTGTTGCAGTTAAAAAGCTCGTAGTTGGATTTGTGGTGCTCCCTGCGGTCCGA-TT------TCGGTACT-TTTGGGGAGCTCCATCC-TTGGGTGGATCCTGTGTGGCATTAGGTTGTCGTGCAGGGGATGCCCATCGTTTACTGTGAAAAAATTAGAGTGTTCAAAGCAGGCTTACGCCGT-TGAATATATTAGCATGGAATAATGAGATAGGACCTTGGTACTATTTTGTTGGTTTGCGCACCGAGGTAATGATTAATAGGGACAGTTGTGGGTATTCGTATTCCATTGTCAGAGGTGAAATTCTTGGATTTCTGGAAGACGAACTAATGCGAAAGCATTTACCAAGGATGTTTTCATTAATCAAGAACGAAAGTTAGGGGATCGAAGATGATTAGATACCATCGTAGTCTTAACCATAAACTATGCCGACAAGGGATTGGCGGGGTTTCGTTAC-GTCTCCGTCAGCACCTTAGGAGAAATCATAAGTTTTTGGGTTCCGGGGGG-AGTATGGTCGCAAGGCTGAAACTTAAAGAAATTGACGGAAGGGCACCACCAGGAGTGGAGCCTGCGGCTTAATTTGACTCAACACGGGAAAACTTACCAGGTCCAGACAAAGTGAGGATTGACAGATTGAGAGCTCTTTCTTGATTCTTTGGGTGGTGGTGCATGGCCGTTCTTAGTTGGTGGAGTGATTTGTCTGGTTAATTCCGTTAACGAACGAGACCCCTGCCTGCTAAATAGTCCTTTGAGTGATTTT-CACTGATT--GGGGCTTCTTAGAGGGACGTGCATTCTATTAGATGCAGGAAGATAGGGGCAATAACAGGTCTGTGATGCCCTTAGATGTTCTGGGCCGCACGCGCGCTACACTGATGCATTCAACGAGT------TT-CCTTGGCCGAGAGGCCTGGGCAATCTTTTGAACGTGCATCGTGATAGGGATAGATTATTGCAATTATTAATCTTGAACGAGGAATTCCTAGTAAACGCAGATCATCAATCTGCATTGATTACGTCCCTGCCCTTTGTACACACCGCCCGTCGCACCTACCGATTGGATGGTCTACTGACGTTCTTGCTTTATTCCGTATTACACCACAACCAGGTGTAGATCCAGTAGAAGCTGCTGCAGCTGTAGCA----GGTGAGTCTTCAACTGCAACATGGACAGTTGTATGGACTGACTTATTAACAGCTTGTGACCGTTATCGTGCGAAAGCTTACCGTGTAGATCCAGTTCCTAATACAACTGACCAATTCTTCGCATTTATCGCATACGAATGTGATTTATTTGAAGAAGGTTCATTAGCTAACTTAACAGCTTCTATTATTGGTAACGTATTCGGTTTTAAAGCCGTATCTGCTTTACGTTTAGAAGATATGCGTATTCCTCACTCTTACTTAAAAACATTCCAAGGTCCTGCGACTGGTGTTGTTGTAGAACGTGAGCGTTTAAACAAATATGGATGTCCATTATTAGGTGCTACAGTAAAACCTAAATTAGGTTTATCTGGTAAAAACTACGGTCGTGTAGTATTCGAAGGTTTAAAAGGTGGTTTAGACTTCTTAAAAGATGATGAAAACATTAACTCACAACCATTCATGCGTTGGAGAGAGCGTTTCTTAAACTGTATGGAAGGTATTAACCGTGCTTCTTCTGCTACAGGTGAAGTTAAAGGTTCTTACTTAAACGTTACTGCAGGTACAATGGAAGAAGTTTACAAACGTGCTGAATATGCAAAATCAGTAGGTTCAGTAATTATCATGATCGATTTAGTTATGGGTTATACAGCAATTCAAAGTATTGCTCTTTGGGCTCGTGACAACGATATGTTATTACACTTACACCGTGCAGGTAACTCGACATACGCTCGTCAAAAGAACCATGGTATTAACTTCCGTGTTATTTGTAAATGGATGCGTATGTCTGGTGTAGATCACATCCAC-GCTGGTACAGTTGTAGGTAAATTAGAAGGTGATCCTTTAATGATCAAAGGTTTTTACGATACTTTATTAGCTACAAATTTAGAAGTTAACTTACCATGTGGTATCTTCTTCGAAATGACTTGGGCTAGTTTACGTAAATGTATGCCAGTTGCGTCTGGTGGTATTCACTGTGGTCAAATGCATCAATTAATTCACTACTTAGGTGATGACGTAGTATTACAATTCGGTGGTGGTACAATTGGTCACCCTGATGGTATTCAAGCCGGTGCTACAGCTAACCGTGTTGCTTTAGAAGCAATGGTATTAGCTCGTAACGAAGGTGTTGATTACTTTAACCAACAAGTTGGTCCTCAAATCTTACGTGACGCAGCAAAAACTTGCGGTCCTTTACAAACAGCGTTAGAT
>Halamphora_intramaritima_7322-AMPH089_MG027288_MG027453
TATATCAGTTATAGTTTCTTTGATAGTCCCTC-ACTACTTGGAT-AACCGTAG-TAATTCTAGAGCTAATACATGCGTTGATACCCC-TCTG--GGGTAGCATTTATTAGATGGAAACCAACCCCTTCG-----GGGTGATGTGGTGAATCATAATAAGCTTGCGGATCGC-CGGT-------GGCGATGGATCATTCAAGTTTCTGCCCTATCAGCTTTGGACGGTAAGGTATTGGCTTACCGTGGCTTTAACGGGTAACGGGGAATTAGGGTTTGATTCCGGAGAGGGAGCCTGAGAGATGGCTACCACATCCAAGGAAGGCAGCAGGCGCGTAAATTACCCAATCTTGACACAAGGAGGTAGTGACAATAAATAACAATGCCGGGCCTTT-TAGGTCTGGCAATTGGAATGAGAACAATTTAAACCCCTTATCGAGGATCAATTGGAGGGCAAGTCTGGTGCCAGCAGCCGCGGTAATTCCAGCTCCAATAGCGTATATTAAAGTTGTTGCAGTTAAAAAGCTCGTAGTTGGATTTGTGGTGCTCCCTGCGGTCCGA-TT------TCGGTACT-TTTGGGGAGCTCCATCC-TTGGGTGGATCCTGTGTGGCATTAGGTTGTCGTGCAGGGGATGCCCATCGTTTACTGTGAAAAAATTAGAGTGTTCAAAGCAGGCTTACGCCGT-TGAATATATTAGCATGGAATAATGAGATAGGACCTTGGTACTATTTTGTTGGTTTGCGCACCGAGGTAATGATTAATAGGGACAGTTGTGGGTATTCGTATTCCATTGTCAGAGGTGAAATTCTTGGATTTCTGGAAGACGAACTAATGCGAAAGCATTTACCAAGGATGTTTTCATTAATCAAGAACGAAAGTTAGGGGATCGAAGATGATTAGATACCATCGTAGTCTTAACCATAAACTATGCCGACAAGGGATTGGCGGGGTTTCGTTAC-GTCTCCGTCAGCACCTTAGGAGAAATCATAAGTTTTTGGGTTCCGGGGGG-AGTATGGTCGCAAGGCTGAAACTTAAAGAAATTGACGGAAGGGCACCACCAGGAGTGGAGCCTGCGGCTTAATTTGACTCAACACGGGAAAACTTACCAGGTCCAGACAAAGTGAGGATTGACAGATTGAGAGCTCTTTCTTGATTCTTTGGGTGGTGGTGCATGGCCGTTCTTAGTTGGTGGAGTGATTTGTCTGGTTAATTCCGTTAACGAACGAGACCCCTGCCTGCTAAATAGTCCTTTGAGTGATTTT-CACTGATT--GGGGCTTCTTAGAGGGACGTGCATTCTATTAGATGCAGGAAGATAGGGGCAATAACAGGTCTGTGATGCCCTTAGATGTTCTGGGCCGCACGCGCGCTACACTGATGCATTCAACGAGT------TT-CCTTGGCCGAGAGGCCTGGGCAATCTTTTGAACGTGCATCGTGATAGGGATAGATTATTGCAATTATTAATCTTGAACGAGGAATTCCTAGTAAACGCAGATCATCAATCTGCATTGATTACGTCCCTGCCCTTTGTACACACCGCCCGTCGCACCTACCGATTGGATGGTCTACTGACGTTCTTGCTTTATTCCGTATTACACCACAACCAGGTGTAGATCCAGTAGAAGCTGCTGCAGCTGTAGCA----GGTGAGTCTTCAACTGCAACATGGACAGTTGTATGGACTGACTTATTAACAGCTTGTGACCGTTATCGTGCGAAAGCTTACCGTGTAGATCCAGTTCCTAATACAACTGACCAATTCTTCGCATTTATCGCATACGAATGTGATTTATTTGAAGAAGGTTCATTAGCTAACTTAACAGCTTCTATTATTGGTAACGTATTCGGTTTTAAAGCCGTATCTGCTTTACGTTTAGAAGATATGCGTATTCCTCACTCTTACTTAAAAACATTCCAAGGTCCTGCGACTGGTGTTGTTGTAGAACGTGAGCGTTTAAACAAATATGGATGTCCATTATTAGGTGCTACAGTAAAACCTAAATTAGGTTTATCTGGTAAAAACTACGGTCGTGTAGTATTCGAAGGTTTAAAAGGTGGTTTAGACTTCTTAAAAGATGATGAAAACATTAACTCACAACCATTCATGCGTTGGAGAGAGCGTTTCTTAAACTGTATGGAAGGTATTAACCGTGCTTCTTCTGCTACAGGTGAAGTTAAAGGTTCTTACTTAAACGTTACTGCCGGTACAATGGAAGAAGTTTACAAACGTGCTGAATATGCAAAATCAGTAGGTTCAGTAATTATCATGATCGATTTAGTTATGGGTTATACAGCAATTCAAAGTATTGCTCTTTGGGCTCGTGACAACGATATGTTATTACACTTACACCGTGCAGGTAACTCGACATACGCTCGTCAAAAGAACCATGGTATTAACTTCCGTGTTATTTGTAAATGGATGCGTATGTCTGGTGTAGATCACATCCAC-GCTGGTACAGTTGTAGGTAAATTAGAAGGTGATCCTTTAATGATCAAAGGTTTTTACGATACTTTATTAGCTACAAATTTAGAAGTTAACTTACCATGTGGTATCTTCTTCGAAATGACTTGGGCTAGTTTACGTAAATGTATGCCAGTTGCGTCTGGTGGTATTCACTGTGGTCAAATGCATCAATTAATTCACTACTTAGGTGATGACGTAGTATTACAATTCGGTGGTGGTACAATTGGTCACCCTGATGGTATTCAAGCCGGTGCTACAGCTAACCGTGTTGCTTTAGAAGCAATGGTATTAGCTCGTAACGAAGGTGTTGATTACTTTAACCAACAAGTTGGTCCTCAAATCTTACGTGACGCAGCAAAAACTTGCGGTCCTTTACAAACAGCGTTAGAT
>Halamphora_incelebrata_6863-AMPH043_MG027272_MG027436
TATATCAGTTATAGTTTATTTGATAGTCCCTC-ACTACTTGGAT-AACCGTAG-TAATTCTAGAGCTAATACATGCGTCGATACCCC-TCTG--GGGTAGCATTTATTAGATGGAAACCAACCCCTTCG-----GGGTGATGTGGTGAATCATAATAAGCTTGCGGATCGC-CGGT-------GGCGATGGATCATTCAAGTTTCTGCCCTATCAGCTTTGGACGGTAAGGTATTGGCTTACCGTGGCTTTAACGGGTAACGGGGAATTAGGGTTCGATTCCGGAGAGGGAGCCTGAGAGATGGCTACCACATCCAAGGAAGGCAGCAGGCGCGTAAATTACCCAATCTTGACACAAGGAGGTAGTGACAATAAATAACAATGCCGGGCCTTT-TAGGTCTGGCAATTGGAATGAGAACAATTTAAACCCCTTATCGAGGATCAATTGGAGGGCAAGTCTGGTGCCAGCAGCCGCGGTAATTCCAGCTCCAATAGCGTATATTAAAGTTGTTGCAGTTAAAAAGCTCGTAGTTGGATTTGTGGTGCTCCCTGCGGTCCGA-TT------TCGGTACT-TTTGGGGAGCTCCATCC-TTGGGTGGATCCTGTGTGGCATTAGGTTGTCGTGCAGGGGATGCCCATCGTTTACTGTGAAAAAATTAGAGTGTTCAAAGCAGGCTTACGCCGT-TGAATATATTAGCATGGAATAATGAGATAGGACCTTGGTACTATTTTGTTGGTTTGCGCACCGAGGTAATGATTAATAGGGACAGTTGTGGGTATTCGTATTCCATTGTCAGAGGTGAAATTTTTTGATTTCTGGAAGACGAACTAATGCGAAAGCATTTACCAAGGATGTTTTCATTAATCAAGAACGAAAGTTAGGGGATCGAAGATGATTAGATACCATCGTAGTCTTAACCATAAACTATGCCGACAAGGGATTGGCGGGGTTTCGTTAC-GTCTCCGTCAGCACCTTAGGAGAAATCATAAGTTTTTGGGTTCCGGGGGG-AGTATGGTCGCAAGGCTGAAACTTAAAGAAATTGACGGAAGGGCACCACCAGGAGTGGAGCCTGCGGCTTAATTTGACTCAACACGGGAAAACTTACCAGGTCCAGACAAAGTGAGGATTGACAGATTGAGAGCTCTTTCTTGATTCTTTGGGTGGTGGTGCATGGCCGTTCTTAGTTGGTGGAGTGATTTGTCTGGTTAATTCCGTTAACGAACGAGACCCCTGCCTGCTAAATAGTCCTTTGAGTGATTTT-CACTGATT--GGGGCTTCTTAGAGGGACGTGCATTCTATTAGATGCAGGAAGATAGGGGCAATAACAGGTCTGTGATGCCCTTAGATGTTCTGGGCCGCACGCGCGCTACACTGATGCATTCAACGAGT------TT-CCTTGGCCGAGAGGCCTGGGCAATCTTTTGAACGTGCATCGTGATAGGGATAGATTATTGCAATTATTAATCTTGAACGAGGAATTCCTAGTAAACGCAGATCATCAATCTGCATTGATTACGTCCCTGCCCTTTGTACACACCGCCCGTCGCACCTACCGATTGGATGGTCTACTGACGTTCTTGCTTTATTCCGTATTACACCACAACCAGGTGTAGATCCAGTAGAAGCTGCTGCAGCTGTAGCA----GGTGAGTCTTCAACTGCAACATGGACAGTTGTATGGACTGACTTATTAACAGCTTGTGACCGTTATCGTGCGAAAGCTTACCGTGTAGATCCAGTTCCTAATACAACTGACCAATTCTTCGCATTTATCGCATACGAATGTGATTTATTTGAAGAAGGTTCATTAGCTAACTTAACAGCTTCTATTATTGGTAACGTATTCGGTTTTAAAGCCGTATCTGCTTTACGTTTAGAAGATATGCGTATTCCTCACTCTTACTTAAAAACATTCCAAGGTCCTGCGACTGGTGTTATTGTAGAACGTGAGCGTTTAAACAAATATGGATGTCCATTATTAGGTGCTACAGTAAAACCTAAATTAGGTTTATCTGGTAAAAACTACGGTCGTGTAGTATTCGAAGGTTTAAAAGGTGGTTTAGACTTCTTAAAAGATGATGAAAACATTAACTCACAACCATTTATGCGTTGGAGAGAGCGTTTCTTAAACTGTATGGAAGGTATTAACCGTGCTTCTTCTGCGACAGGTGAAGTTAAAGGTTCTTACTTAAACGTTACTGCAGGTACAATGGAAGAAGTTTATAAACGTGCTGAATATGCAAAATCAGTAGGTTCGGTAATTATCATGATCGATTTAGTTATGGGTTATACAGCAATTCAAAGTATTGCTCTTTGGGCTCGTGACAACGATATGTTATTACACTTACACCGTGCAGGTAACTCGACATACGCTCGTCAAAAGAACCATGGTATTAACTTCCGTGTTATTTGTAAATGGATGCGTATGTCTGGTGTAGATCACATCCAC-GCTGGTACAGTTGTAGGTAAATTAGAAGGTGATCCTTTAATGATCAAAGGTTTTTACGATACTTTATTATCTACAAATTTAGAAGTTAACTTACCATGTGGTATCTTCTTCGAAATGACTTGGGCTAGTTTACGTAAATGTATGCCAGTTGCATCTGGTGGTATTCACTGTGGTCAAATGCATCAATTAATTCATTACTTAGGTGATGACGTAGTATTACAATTCGGTGGTGGTACAATTGGTCACCCTGATGGTATTCAAGCCGGTGCTACAGCTAACCGTGTTGCTTTAGAAGCAATGGTATTAGCTCGTAACGAAGGTGTTGATTACTTTAACCAACAAGTTGGTCCTCAAATCCTACGTGACGCAGCAAAAACTTGCGGTCCTTTACAAACAGCGTTAGAT
>Halamphora_tumida_8880-AMPH149_MG027319_MG027485
TATATCAGTTATAGTTTCTTTGATAGTCCCTC-ACTACTTGGAT-AACCGTAG-TAATTCTAGAGCTAATACATGCGTCGATACCCC-TCTG--GGGTAGCATTTATTAGATGGAAACCAACCCCTTCG-----GGGTGATGTGGTGAATCATAATAAGCTTGCGGATCGC-CGGT-------GGCGATGGATCATTCAAGTTTCTGCCCTATCAGCTTTGGACGGTAAGGTATTGGCTTACCGTGGCTTTAACGGGTAACGGGGAATTAGGGTTCGATTCCGGAGAGGGAGCCTGAGAGATGGCTACCACATCCAAGGAAGGCAGCAGGCGCGTAAATTACCCAATCTTGACACAAGGAGGTAGTGACAATAAATAACAATGCCGGGCCTTC-TAGGTCTGGCAATTGGAATGAGAACAATTTAAACCCCTTATCGAGGATCAATTGGAGGGCAAGTCTGGTGCCAGCAGCCGCGGTAATTCCAGCTCCAATAGCGTATATTAAAGTTGTTGCAGTTAAAAAGCTCGTAGTTGGATTTGTGGTGCTCCCTGAGGCCCGA-TT------TCGGTGCT-TTTGGGGAGCGCCATCC-TTGGGTGGATCCTGTGTGGCATTAGGTTGTCGTGCAGGGGATGCCCATCGTTTACTGTGAAAAAATTAGAGTGTTCAAAGCAGGCTTACGCCGT-TGAATATATTAGCATGGAATAATGAGATAGGACCTTGGTACTATTTTGTTGGTTTGCGCACCGAGGTAATGATTAATAGGGACAGTTGTGGGTATTCGTATTCCATTGTCAGAGGTGAAATTCTTGGATTTCTGGAAGACGAACTAATGCGAAAGCATTTACCAAGGATGTTTTCATTAATCAAGAACGAAAGTTAGGGGATCGAAGATGATTAGATACCATCGTAGTCTTAACCATAAACTATGCCGACAAGGGATTGGCGGGGTTTCGTTAC-GTCTCCGTCAGCACCTTATGAGAAATCACAAGTTTTTGGGTTCCGGGGGG-AGTATGGTCGCAAGGCTGAAACTTAAAGAAATTGACGGAAGGGCACCACCAGGAGTGGAGCCTGCGGCTTAATTTGACTCAACACGGGAAAACTTACCAGGTCCAGACAAAGTGAGGATTGACAGATTGAGAGCTCTTTCTTGATTCTTTGGTTGGTGGTGCATGGCCGTTCTTAGTTGGTGGAGTGATTTGTCTGGTTAATTCCGTTAACGAACGAGACCCCTGCCTGCTAAATAGTCCTTTGAGTGATTTT-CACTGATT--TGGGCTTCTTAGAGGGACGTGCATTCTATTAGATGCAGGAAGATAGGGGCAATAACAGGTCTGTGATGCCCTTAGATGTTCTGGGCCGCACGCGCGCTACACTGATGCATTCAACGAGT------TT-CCTTGGCCGAGAGGCCTGGGCAATCTTTTGAACGTGCATCGTGATAGGGATAGATTATTGCAATTATTAATCTTGAACGAGGAATTCCTAGTAAACGCAGATCATCAATCTGCATTGATTACGTCCCTGCCCTTTGTACACACCGCCCGTCGCACCTACCGATTGGATGGTCTACTGACGTTCTTGCTTTATTCCGTATTACACCACAACCAGGTGTAGATCCAGTAGAAGCTGCTGCAGCTGTAGCA----GGTGAGTCTTCAACTGCAACATGGACAGTTGTATGGACTGACTTATTAACAGCTTGTGACCGTTATCGTGCGAAAGCTTACCGTGTAGATCCAGTTCCTAATACAACTGATCAATACTTCGCATTTATCGCATACGAATGTGATTTATTTGAAGAAGGTTCATTAGCTAACTTAACCGCTTCTATTATTGGTAACGTATTCGGTTTCAAAGCCGTATCTGCTTTACGTTTAGAAGATATGCGTATTCCTCACTCTTACTTAAAAACATTCCAAGGTCCTGCGACTGGTGTTATTGTAGAACGTGAGCGTTTAAACAAATATGGATCTCCATTATTAGGTGCTACAGTAAAACCTAAATTAGGTTTATCTGGTAAAAACTACGGTCGTGTAGTATTTGAAGGTTTAAAAGGTGGTTTAGACTTCTTAAAAGATGATGAAAACATTAACTCACAACCATTTATGCGTTGGAGAGAGCGTTTCTTAAACTGTATGGAAGGTATTAACCGTGCTTCTTCTGCTACAGGTGAAGTTAAAGGTTCTTACTTAAACGTTACTGCAGGTACAATGGAAGAAGTTTACAAACGTGCTGAGTATGCAAAATCAGTAGGTTCTGTAATTGTAATGATTGATTTAGTTATGGGTTATACAGCAATTCAAAGTATTGCTCTTTGGGCTCGTGAAAATGATATGTTATTACACTTACACCGTGCGGGTAATTCTACTTACGCTCGTCAAAAAAACCATGGTATTAACTTCCGTGTTATCTGTAAATGGATGCGTATGTCTGGTGTAGATCACATTCAC-GCTGGTACAGTTGTAGGTAAATTAGAAGGTGATCCTTTAATGATTAAAGGTTTCTACGATACTTTATTAGCTACAAATTTAGAAGTTAATTTACCATGTGGTATCTTCTTCGAAATGACTTGGGCTAGTTTACGTAAATGTATGCCAGTTGCATCTGGTGGTATTCATTGTGGTCAAATGCATCAATTAATTCACTACTTAGGTGATGACGTAGTATTACAATTCGGTGGTGGTACAATTGGTCACCCTGATGGTATTCAAGCGGGTGCTACAGCTAACCGTGTTGCTTTAGAAGCAATGGTATTAGCTCGTAACGAAGGTGCTGATTACTTT------------------------------------------------------------------------
>Halamphora_sydowii_6808-AMPH028_MG027265_MG027429
TATATCAGTTATAGTTTATTTGATAGTCCCTC-ACTACTTGGAT-AACCGTAG-TAATTCTAGAGCTAATACATGCGTTGATACCCC-TCTG--GGGTAGCATTTATTAGATGGAAACCAACCCCTTCG-----GGGTGATGTGGTGAATCATAATAAGCTTGCGGATCGC-CGGT-------GGCGATGGATCATTCAAGTTTCTGCCCTATCAGCTTTGGACGGTAAGGTATTGGCTTACCGTGGCTTTAACGGGTAACGGGGAATTAGGGTTCGATTCCGGAGAGGGAGCCCGAGAAATGGCTACCACATCCAAGGAAGGCAGCAGGCGCGTAAATTACCCAATCTTGACACAAGGAGGTAGTGACAATAAATAACAATGCCGGGCCTTC-TAGGTCTGGCAATTGGAATGAGAACAATTTAAACCCCTTATCGAGGATCAATTGGAGGGCAAGTCTGGTGCCAGCAGCCGCGGTAATTCCAGCTCCAATAGCGTATATTAAAGTTGTTGCAGTTAAAAAGCTCGTAGTTGGATTTGTGGGGCTCCCTGAGGTCCGA-TT------TCGGTACT-TTTGGGGAGTTCCATCC-TTGGGTGGATCCTGTGTGGCATTAGGTTGTCGTGCAGGGGATGCCCATCGTTTACTGTGAAAAAATTAGAGTGTTCAAAGCAGGCTTATGCCGT-TGAATATATTAGCATGGAATAATGAGATAGGACCTTGGTACTATTTTGTTGGTTTGCGCACCGAGGTAATGATTAATAGGGACAGTTGTGGGTATTCGTATTCCATTGTCAGAGGTGAAATTCTTGGATTTCTGGAAGACGAACTAATGCGAAAGCATTTACCAAGGATGTTTTCATTAATCAAGAACGAAAGTTAGGGGATCGAAGATGATTAGATACCATCGTAGTCTTAACCATAAACTATGCCGACAAGGGATTGGCGGGGTTTCGTTAC-GTCTCCGTCAGCACCTTATGAGAAATCATAAGTTTTTGGGTTCCGGGGGG-AGTATGGTCGCAAGGCTGAAACTTAAAGAAATTGACGGAAGGGCACCACCAGGAGTGGAGCCTGCGGCTTAATTTGACTCAACACGGGAAAACTTACCAGGTCCAGACAAAGTGAGGATTGACAGATTGAGAGCTCTTTCTTGATTCTTTGGGTGGTGGTGCATGGCCGTTCTTAGTTGGTGGAGTGATTTGTCTGGTTAATTCCGTTAACGAACGAGACCCCTGCCTGCTAAATAGTCCTTTGAGTGATTTT-CACTGATT--CGGGCTTCTTAGAGGGACGTGCATTCTATTAGATGCAGGAAGATAGGGGCAATAACAGGTCTGTGATGCCCTTAGATGTTCTGGGCCGCACGCGCGCTACACTGATGCATTCAACGAGT------TT-CCTTGGCCGAGAGGCCTGGGCAATCTTTTGAACGTGCATCGTGATAGGGATAGATTATTGCAATTATTAATCTTGAACGAGGAATTCCTAGTAAACGCAGATCATCAATCTGCATTGATTACGTCCCTGCCCTTTGTACACACCGCCCGTCGCACCTACCGATTGGATGGTCTACTGACGTTCTTGCTTTATTCCGTATTACACCACAACCAGGTGTAGATCCAGTAGAAGCTGCTGCAGCTGTAGCA----GGTGAGTCTTCAACTGCAACATGGACAGTTGTATGGACTGACTTATTAACAGCTTGTGACCGTTATCGTGCGAAAGCTTACCGTGTAGATCCAGTTCCTAATACAACTGATCAATTCTTCGCATTTATTGCATACGAATGTGATTTATTTGAAGAAGGTTCATTAGCTAACTTAACAGCTTCTATTATTGGTAACGTATTCGGTTTCAAAGCCGTATCTGCTTTACGTTTAGAAGATATGCGTATTCCGCACTCTTACTTAAAAACATTCCAAGGTCCTGCGACTGGTGTTGTTGTAGAGCGTGAGCGTTTAAACAAATATGGTACTCCATTATTAGGTGCAACAGTAAAACCTAAATTAGGTTTATCTGGTAAAAACTACGGTCGTGTAGTATATGAAGGTTTAAAAGGTGGTTTAGACTTCTTAAAAGATGATGAAAACATTAACTCACAACCATTCATGCGTTGGAGAGAGCGTTTCTTAAACTGTATGGAAGGTATTAACCGTGCTTCTTCTGCTACAGGTGAAGTTAAAGGTTCTTACTTAAACATTACTGCAGGTACAATGGAAGAAGTTTACAAACGTGCTGAGTATGCAAAATCAGTAGGTTCTGTAATTGTAATGATCGATTTAGTTATGGGTTATACAGCAATTCAAAGTATTGCTCTTTGGGCTCGTGACAACGATATGTTATTACACTTACACCGTGCAGGTAACTCTACATACGCTCGTCAAAAAAACCACGGTATTAATTTCCGTGTTATCTGTAAATGGATGCGTATGTCTGGTGTAGATCACATTCAC-GCTGGTACAGTTGTAGGTAAATTAGAAGGTGATCCTTTAATGATTAAAGGTTTCTATGATACTTTATTAGCTACAAATTTAGAAGTTAACTTACCATGTGGTATCTTCTTCGAAATGACTTGGGCTAGTTTACGTAAATGTATGCCAGTTGCATCTGGTGGTATTCACTGTGGTCAAATGCACCAATTAATTCACTACTTAGGTGATGACGTAGTATTACAATTTGGTGGTGGTACAATTGGTCACCCTGATGGTATTCAAGCAGGTGCTACAGCTAACCGTGTTGCTTTAGAAGCAATGGTATTAGCTCGTAACGAAGGTGCTGATTACTTTAATCAACAAGTTGGTCCTCAAATCTTACGTGATGCAGCAAAAACTTGCGGTCCTTTACAAACAGCGTTAGAT
>Halamphora_foramina_7314-AMPH093_MG027289_MG027454
TATATCAGTTATAGTTTATTTGATAGTCCCTC-ACTACTTGGAT-AACCGTAG-TAATTCTAGAGCTAATACATGCGTCGATACCCC-TCTG--GGGTAGCATTTATTAGATGGAAACCAACCCCTTCG-----GGGTGATGTGGTGAATCATAATAAGCTTGCGGATCGC-CGGT-------GGCGATGGATCATTCAAGTTTCTGCCCTATCAGCTTTGGACGGTAAGGTATTGGCTTACCGTGGCTTTAACGGGTAACGGGGAATTAGGGTTCGATTCCGGAGAGGGAGCCTGAGAGACGGCTACCACATCCAAGGAAGGCAGCAGGCGCGTAAATTACCCAATCTTGACACAAGGAGGTAGTGACAATAAATAACAATGCCGGGCCTTC-TAGGTCTGGCAATTGGAATGAGAACAATTTAAACCCCTTATCGAGGATCAATTGGAGGGCAAGTCTGGTGCCAGCAGCCGCGGTAATTCCAGCTCCAATAGCGTATATTAAAGTTGTTGCAGTTAAAAAGCTCGTAGTTGGATTTGTGGTGCTCCCTGAGGTCCGA-TT------TCGGTACT-TTTGGGGAGTGCCATCC-TTGGGTGGATCCTGTGTGGCATTAGGTTGTCGTGCAGGGGATGCCCATCGTTTACTGTGAAAAAATTAGAGTGTTCAAAGCAGGCTTACGCCGT-TGAATATATTAGCATGGAATAATGAGATAGGACCTTGGTACTATTTTGTTGGTTTGCGCACCGAGGTAATGATTAATAGGGACAGTTGTGGGTATTCGTATTCCATTGTCAGAGGTGAAATTCTTGGATTTCTGGAAGACGAACTAATGCGAAAGCATTTACCAAGGATGTTTTCATTAATCAAGAACGAAAGTTAGGGGATCGAAGATGATTAGATACCATCGTAGTCTTAACCATAAACTATGCCGACAAGGGATTGGCGGGGTTTCGTTAC-GTCTCCGTCAGCACCTTATGAGAAATCATAAGTTTTTGGGTTCCGGGGGG-AGTATGGTCGCAAGGCTGAAACTTAAAGAAATTGACGGAAGGGCACCACCAGGAGTGGAGCCTGCGGCTTAATTTGACTCAACACGGGAAAACTTACCAGGTCCAGACAAAGTGAGGATTGACAGATTGAGAGCTCTTTCTTGATTCTTTGGGTGGTGGTGCATGGCCGTTCTTAGTTGGTGGAGTGATTTGTCTGGTTAATTCCGTTAACGAACGAGACCCCTGCCTGCTAAATAGTCCTTTGAGTGATTTT-CACTGATT--TGGGCTTCTTAGAGGGACGTGCATTCTATTAGATGCAGGAAGATAGGGGCAATAACAGGTCTGTGATGCCCTTAGATGTTCTGGGCCGCACGCGCGCTACACTGATGCATTCAACGAGT------TT-CCTTGGCCGAGAGGCCTGGGTAATCTTTTGAACGTGCATCGTGATAGGGATAGATTATTGCAATTATTAATCTTGAACGAGGAATTCCTAGTAAACGCAGATCATCAATCTGCATTGATTACGTCCCTGCCCTTTGTACACACCGCCCGTCGCACCTACCGATTGGATGGTCTACTGACGTTCTTGCTTTATTCCGTATTACACCACAACCAGGTGTAGATCCAGTAGAAGCTGCTGCAGCTGTAGCA----GGTGAGTCTTCAACTGCAACATGGACAGTTGTATGGACTGACTTATTAACAGCTTGTGACCGTTATCGTGCGAAAGCTTACCGTGTAGATCCAGTTCCTAATACAACTGATCAATTCTTTGCATTTATCGCATACGAATGTGATTTATTTGAAGAAGGTTCATTAGCTAACTTAACAGCTTCTATTATTGGTAACGTATTCGGTTTCAAAGCCGTATCTGCTTTACGTTTAGAAGATATGCGTATTCCTCACTCTTACTTAAAAACATTCCAAGGTCCTGCGACTGGTGTTGTTGTAGAGCGTGAGCGTTTAAACAAATATGGTACTCCATTATTAGGTGCTACAGTAAAACCTAAATTAGGTTTATCAGGTAAAAACTACGGTCGTGTAGTATATGAAGGTTTAAAAGGTGGTTTAGACTTCTTAAAAGATGATGAAAACATTAACTCACAACCATTCATGCGTTGGAGAGAGCGTTTCTTAAACTGTATGGAAGGTATTAACCGTGCTTCTTCTGCTACAGGTGAAGTTAAAGGTTCTTACTTAAACATTACTGCAGGTACAATGGAAGAAGTATACAAACGTGCTGAGTATGCAAAATCAGTAGGTTCTATCATTGTAATGATCGATTTAGTTATGGGTTATACAGCAATTCAAAGTATTGCTCTTTGGGCTCGTGACAATGATATGTTATTACACTTACACCGTGCAGGTAACTCTACGTACGCTCGTCAAAAGAACCATGGGATTAACTTCCGTGTTATTTGTAAATGGATGCGTATGTCTGGTGTAGATCATATTCAC-GCTGGTACAGTTGTAGGTAAATTAGAAGGTGATCCTTTAATGATTAAAGGTTTCTACGATACTTTATTAGCTACAAATTTAGAAGTTAATTTACCATGTGGTATCTTCTTCGAAATGACTTGGGCTAGTTTACGTAAATGTATGCCAGTTGCATCTGGTGGTATTCACTGTGGTCAAATGCACCAATTAATTCACTACTTAGGTGATGATGTAGTATTACAATTCGGTGGTGGTACAATTGGTCACCCTGATGGTATTCAAGCAGGTGCTACAGCTAACCGTGTTGCTTTAGAAGCAATGGTATTAGCTCGTAACGAAGGTGCTGATTACTTCAATCAACAAGTTGGCCCTCAAATCTTACGTGATGCAGCAAAAACTTGCGGTCCTTTACAGACAGCGTTAGAT
>Halamphora_subtropica_1086-AMPH168_MG027330_MG027496
--------------------------TCCCTC-ACTACTTGGAT-AACCGTAG-TAATTCTAGAGCTAATACATGCGTCGATACCCC-TCTG--GGGTAGCATTTATTAGATGGAAACCAACCCCTTCG-----GGGTGATGTGGTGAATCATAATAAGCTTGCGGATCGC-CGGT-------GGCGATGGATCATTCAAGTTTCTGCCCTATCAGCTTTGGACGGTAAGGTATTGGCTTACCGTGGCTTTAACGGGTAACGGGGAATTAGGGTTCGATTCCGGAGAGGGAGCCTGAGAGACGGCTACCACATCCAAGGAAGGCAGCAGGCGCGTAAATTACCCAATCTTGACACAAGGAGGTAGTGACAATAAATAACAATGCCGGGCCTTC-TAGGTCTGGCAATTGGAATGAGAACAATTTAAACCCCTTATCGAGGATCAATTGGAGGGCAAGTCTGGTGCCAGCAGCCGCGGTAATTCCAGCTCCAATAGCGTATATTAAAGTTGTTGCAGTTAAAAAGCTCGTAGTTGGATTTGTGGTGTTCCCTGTGGTCCAA-TT------TTGGTACT-TTCGGGGACTGCCATCC-TTGGGTGGATCCTGTGTGGCATTAGGTTGTCGCGCAGGGGATGCCCATCGTTTACTGTGAAAAAATTAGAGTGTTCAAAGCAGGCTTACGCCGT-TGAATATATTAGCATGGAATAATGAGATAGGACCTTGGTACTATTTTGTTGGTTTGCGCACCGAGGTAATGATTAATAGGGACAGTTGTGGGTATTCGTATTCCATTGTCAGAGGTGAAATTCTTGGATTTCTGGAAGACGAACTAATGCGAAAGCATTTACCAAGGATGTTTTCATTAATCAAGAACGAAAGTTAGGGGATCGAAGATGATTAGATACCATCGTAGTCTTAACCATAAACTATGCCGACAAGGGATTGGCGGGGTTTCGTTAC-GTCTCCGTCAGCACCTTATGAGAAATCACAAGTTTTTGGGTTCCGGGGGG-AGTATGGTCGCAAGGCTGAAACTTAAAGAAATTGACGGAAGGGCACCACCAGGAGTGGAGCCTGCGGCTTAATTTGACTCAACACGGGAAAACTTACCAGGTCCAGACAAAGTGAGGATTGACAGATTGAGAGCTCTTTCTTGATTCTTTGGGTGGTGGTGCATGGCCGTTCTTAGTTGGTGGAGTGATTTGTCTGGTTAATTCCGTTAACGAACGAGACCCCTGCCTGCTAAATAGTCCTTTGAGTGATTTT-CACTGATT--CGGGCTTCTTAGAGGGACGTGCATTCTATTAGATGCAGGAAGATAGGGGCAATAACAGGTCTGTGATGCCCTTAGATGTTCTGGGCCGCACGCGCGCTACACTGATGCATTCAACGAGT------TT-CCTTGGCCGAGAGGCCTGGGCAATCTTTTGAATGTGCATCGTGATAGGGATAGATTATTGCAATTATTAATCTTGAACGAGGAATTCCTAGTAAACGCAGATCATCAATCTGCATTGATTACGTCCCTGCCCTTTGTACACACCGCCCGTCGCACCTACCGATTGGATGGTCTACTGACGTTCTTGCTTTATTCCGTATTACACCACAACCAGGTGTAGATCCAGTAGAAGCTGCTGCAGCTGTAGCA----GGTGAATCTTCAACTGCAACATGGACAGTTGTATGGACTGACTTATTAACAGCTTGTGACCGTTACCGTGCGAAAGCTTACCGTGTAGATCCAGTTCCTAACACAACTGATCAATTCTTTGCATTTATCGCATACGAATGTGATTTATTTGAAGAAGGTTCATTAGCTAACTTAACAGCTTCTATTATTGGTAACGTATTCGGTTTCAAAGCCGTATCTGCTTTACGTTTAGAAGATATGCGTATTCCTCACTCTTACTTAAAAACATTCCAAGGTCCTGCGACTGGTGTTGTTGTAGAGCGTGAGCGTTTAAACAAATATGGTACTCCATTATTAGGTGCTACAGTAAAACCTAAATTAGGTTTATCTGGTAAAAACTATGGTCGTGTAGTATATGAAGGTTTAAAAGGTGGTTTAGACTTCTTAAAAGATGATGAAAATATTAACTCACAACCATTCATGCGTTGGAGAGAGCGTTTCTTAAACTGTATGGAAGGTATTAACCGTGCCTCTTCTGCTACAGGTGAAGTTAAAGGTTCTTATCTAAACATTACTGCTGGTACAATGGAAGAAGTTTACAAACGTGCTGAGTACGCAAAATCAGTAGGTTCTGTAATTGTAATGATCGATTTAGTTATGGGTTATACAGCAATTCAAAGTATTGCTCTTTGGGCTCGTGAAAACGATATGTTATTACACTTACACCGTGCAGGTAACTCTACATATGCTCGTCAAAAAAACCATGGTATTAACTTCCGTGTTATTTGTAAATGGATGCGTATGTCTGGTGTAGATCATATTCAC-GCTGGTACAGTTGTAGGTAAATTAGAAGGTGATCCTTTAATGATTAAAGGTTTCTACGATACTTTATTATCTACAAACTTAGAAGTTAACTTACCATGTGGTATCTTCTTCGAGATGACTTGGGCTAGTTTACGTAAATGTATGCCAGTTGCATCTGGTGGTATTCACTGTGGTCAAATGCATCAACTAATTCACTACTTAGGTGATGACGTAGTATTACAATTTGGTGGTGGTACAATTGGTCACCCTGATGGTATTCAAGCAGGTGCTACAGCTAACCGTGTTGCTTTAGAATCAATGGTATTAGCTCGTAACGAAGGTGTTGACTACTTCAATCAACAAGTTGGTCCTCAAATCTTACGTGACGCAGCAAAAACTTGCGGTCCTTTACAAACAGCGTTAGAT
>Halamphora_pertusa_8512-AMPH123_MG027311_MG027476
TATATCAGTTATAGTTTATTTGATAGTCCCTC-ACTACTTGGAT-AACCGTAG-TAATTCTAGAGCTAATACATGCGTCGATACCCC-TCTG--GGGTAGCATTTATTAGATGGAAACCAACCCCTTCG-----GGGTGATGTGGTGAATCATAATAAGCTTGCAGATCGC-CGGT-------GGCGATGGATCATTCAAGTTTCTGCCCTATCAGCTTTGGACGGTAAGGTATTGGCTTACCGTGGCTTTAACGGGTAACGGGGAATTAGGGTTCGATTCCGGAGAGGGAGCCTGAGAGACGGCTACCACATCCAAGGAAGGCAGCAGGCGCGTAAATTACCCAATCTTGACACAAGGAGGTAGTGACAATAAATAACAATGCCGGGCCTTC-TAGGTCTGGCAATTGGAATGAGAACAATTTAAACCCCTTATCGAGGATCAATTGGAGGGCAAGTCTGGTGCCAGCAGCCGCGGTAATTCCAGCTCCAATAGCGTATATTAAAGTTGTTGCAGTTAAAAAGCTCGTAGTTGGATTTGTGGTGTTCCCTGTGGTCCAA-TT------TTGGTACT-ATCGGGGAGTGCCATCC-TTGGGTGGATCCTGTGTGGCATTAGGTTGTCGTGCAGGGGATGCCCATCGTTTACTGTGAAAAAATTAGAGTGTTCAAAGCAGGCTTATGCCGT-TGAATATATTAGCATGGAATAATAAGATAGGACCTTGGTACTATTTTGTTGGTTTGCGCACCGAGGTAATGATTAATAGGGACAGTTGTGGGTATTCGTATTCCATTGTCAGAGGTGAAATTCTTGGATTTCTGGAAGACGAACTAATGCGAAAGCATTTACCAAGGATGTTTTCATTAATCAAGAACGAAAGTTAGGGGATCGAAGATGATTAGATACCATCGTAGTCTTAACCATAAACTATGCCGACAAGGGATTGGCGGGGTTTCGTTAC-GTCTCCGTCAGCACCTTATGAGAAATCATAAGTTTTTGGGTTCCGGGGGG-AGTATGGTCGCAAGGCTGAAACTTAAAGAAATTGACGGAAGGGCACCACCAGGAGTGGAGCCTGCGGCTTAATTTGACTCAACACGGGAAAACTTACCAGGTCCAGACAAAGTGAGGATTGACAGATTGAGAGCTCTTTCTTGATTCTTTGGGTGGTGGTGCATGGCCGTTCTTAGTTGGTGGAGTGATTTGTCTGGTTAATTCCGTTAACGAACGAGACCCCTGCCTGCTAAATAGCCCTTTGAGTGATTTT-CACTGATT--TGGGCTTCTTAGAGGGACGTGCATTCTATTAGATGCAGGAAGATAGGGGCAATAACAGGTCTGTGATGCCCTTAGATGTTCTGGGCCGCACGCGCGCTACACTGATGCATTCAACGAGT------TT-CCTTGGCCGAGAGGCCTGGGCAATCTTTTGAATGTGCATCGTGATAGGGATAGATTATTGCAATTATTAATCTTGAACGAGGAATTCCTAGTAAACGCAGATCATCAATCTGCATTGATTACGTCCCTGCCCTTTGTACACACCGCCCGTCGCACCTACCGATTGGATGGTCTACTGACGTTCTTGCTTTATTCCGTATTACACCACAACCAGGTGTAGATCCAGTGGAAGCTGCTGCAGCTGTAGCA----GGTGAGTCTTCAACTGCAACATGGACAGTTGTATGGACTGACTTATTAACAGCTTGTGACCGTTACCGTGCTAAAGCTTATCGTGTAGATCCAGTTCCTAATACAACTGATCAATTCTTCGCATTTATCGCATACGAATGTGATTTATTTGAAGAAGGTTCATTAGCTAACTTAACAGCTTCTATTATCGGTAACGTATTCGGTTTCAAAGCCGTATCTGCTTTACGTTTAGAAGATATGCGTATTCCTCACTCTTACTTAAAAACATTCCAAGGTCCTGCGACTGGTGTTATTGTAGAGCGTGAACGTTTAAACAAATATGGTACTCCATTATTAGGTGCTACAGTAAAACCTAAATTAGGTTTATCTGGTAAAAACTATGGTCGTGTAGTATATGAAGGTTTAAAAGGTGGTTTAGACTTCTTAAAAGATGACGAAAACATTAACTCACAACCATTTATGCGTTGGAGAGAGCGTTTCTTAAACTGTATGGAAGGTATTAACCGTGCGTCTTCTGCTACAGGTGAAGTTAAAGGTTCTTACTTAAACGTTACTGCTGGTACAATGGAAGAAGTTTACAAACGTGCTGAGTACGCAAAATCAGTAGGTTCTGTAATTATAATGATCGATTTAGTTATGGGTTACACAGCAATTCAAAGTATTGCTCTTTGGGCTCGTGAAAACGATATGTTATTACACTTACACCGTGCAGGTAACTCTACATATGCTCGTCAAAAAAATCACGGTATTAACTTCCGTGTTATTTGTAAATGGATGCGTATGTCTGGTGTAGACCATATTCAC-GCTGGTACAGTTGTAGGTAAATTAGAAGGTGATCCTTTAATGATTAAAGGTTTCTACGATACTTTATTAGCTACAAACTTAGAAGTTAATTTACCATGTGGTATCTTCTTCGAAATGACTTGGGCTAGTTTACGTAAATGTATGCCAGTTGCATCTGGTGGTATTCACTGTGGTCAAATGCACCAATTAATTCACTACTTAGGTGATGACGTAGTATTACAATTTGGTGGTGGTACAATTGGTCACCCTGATGGTATTCAAGCAGGTGCTACAGCTAACCGTGTTGCTTTAGAGTCAATGGTATTAGCTCGTAATGAAGGAGCTGATTACTTCAACCAACAAGTTGGTCCTCAAATCTTACGTGATGCAGCAAAAACTTGCGGTCCTTTACAAACAGCGTTAGAT
>Halamphora_caribaea_7320-AMPH086_KJ463428_KJ463458
TATATCAGTTATAGTTTATTTGATAGTCCCTC-ACTACTTGGAT-AACCGTAG-TAATTCTAGAGCTAATACATGCGTCGATACCCC-TCTG--GGGTAGCATTTATTAGATGGAAACCAACCCCTTCG-----GGGTGATGTGGTGAATCATAATAAGCTTGCGGATCGC-CGGT-------GGCGATGGATCATTCAAGTTTCTGCCCTATCAGCTTTGGACGGTAAGGTATTGGCTTACCGTGGCTTTAACGGGTAACGGGGAATTAGGGTTCGATTCCGGAGAGGGAGCCTGAGAGACGGCTACCACATCCAAGGAAGGCAGCAGGCGCGTAAATTACCCAATCTTGACACAAGGAGGTAGTGACAATAAATAACAATGCCGGGCCTTT-CAGGTCTGGCAATTGGAATGAGAACAATTTAAACCCCTTATCGAGGATCAATTGGAGGGCAAGTCTGGTGCCAGCAGCCGCGGTAATTCCAGCTCCAATAGCGTATATTAAAGTTGTTGCAGTTAAAAAGCTCGTAGTTGGATTTGTGGTG-------------------------------------------GCCATCC-TTGGGTGGATCCTGTGTGGCATTAGGTTGTCGTGCAGGGGATGCCCATCGTTTACTGTGAAAAAATTAGAGTGTTCAAAGCAGGCTTACGCCGT-TGAATATATTAGCATGGAATAATGAGATAGGACCTTGGTACTATTTTGTTGGTTTGCGCACCGAGGTAATGATTAATAGGGACAGTTGTGGGTATTCGTATTCCATTGTCAGAGGTGAAATTCTTGGATTTCTGGAAGACGAACTAATGCGAAAGCATTTACCAAGGATGTTTTCATTAATCAAGAACGAAAGTTAGGGGATCGAAGATGATTAGATACCATCGTAGTCTTAACCATAAACTATGCCGACAAGGGATTGGCGGGGTTTCGTTAC-GTCTCCGTCAGCACCTTATGAGAAATCACAAGTTTTTGGGTTCCGGGGGG-AGTATGGTCGCAAGGCTGAAACTTAAAGAAATTGACGGAAGGGCACCACCAGGAGTGGAGCCTGCGGCTTAATTTGACTCAACACGGGAAAACTTACCAGGTCCAGACAAAGTGAGGATTGACAGATTGAGAGCTCTTTCTTGATTCTTTGGGTGGTGGTGCATGGCCGTTCTTAGTTGGTGGAGTGATTTGTCTGGTTAATTCCGTTAACGAACGAGACCCCTGCCTGCTAAATAGTCCTTTGAGTGATTTT-CACTGATT--TGGGCTTCTTAGAGGGACGTGCATTCTATTAGATGCAGGAAGATAGGGGCAATAACAGGTCTGTGATGCCCTTAGATGTTCTGGGCCGCACGCGCGCTACACTGATGCATTCAACGAGT------TT-CCTTGGCCGAGAGGCCTGGGCAATCTTTTGAACGTGCATCGTGATAGGGATAGATTATTGCAATTATTAATCTTGAACGAGGAATTCCTAGTAAACGCAGATCATCAATCTGCATTGATTACGTCCCTGCCCTTTGTACACACCGCCCGTCGCACCTACCGATGG-------TACTGACGTTCTTGCTTTATTCCGTATTACACCACAACCAGGTGTAGATCCAGTAGAAGCTGCTGCAGCTGTAGCA----GGTGAGTCTTCAACTGCAACATGGACAGTTGTATGGACTGACTTATTAACAGCTTGTGACCGTTACCGTGCGAAAGCTTACCGTGTAGATCCAGTTCCAAACACAACTGATCAATTCTTCGCATTTATCGCGTACGAATGTGATTTATTTGAAGAAGGTTCACTAGCTAACTTAACAGCTTCTATTATTGGTAACGTATTCGGTTTCAAAGCCGTATCTGCTTTACGTTTAGAAGATATGCGTATTCCTCATTCTTACTTAAAAACATTCCAAGGTCCTGCGACTGGTGTTGTTGTAGAACGTGAGCGTTTAAACAAATATGGTACTCCATTATTAGGTGCTACAGTAAAACCTAAATTAGGTTTATCTGGTAAAAACTATGGTCGTGTAGTATTTGAAGGTTTAAAAGGTGGTTTAGACTTCTTAAAAGATGATGAAAACATTAACTCACAACCATTCATGCGTTGGAGAGAGCGTTTCTTAAACTGTATGGAAGGTATTAACCGTGCTTCTGCTGCTACTGGTGAAGTTAAAGGTTCTTACTTAAACATCACGGGTGGTACAATGGAAGAAGTTTACAAACGTGCTGAGTACGCAAAATCAGTAGGTTCTGTAATTGTGATGATCGATTTAGTTATGGGTTACACAGCAATTCAAAGTATTGCTCTTTGGGCTCGTGAAAACGATATGTTATTACACTTACACCGTGCAGGTAACTCTACATACGCTCGTCAAAAAAATCACGGTATTAACTTCCGTGTTATTTGTAAATGGATGCGTATGTCTGGTGTAGATCACATCCAC-GCTGGTACAGTTGTAGGTAAATTAGAAGGTGATCCTTTAATGATTAAAGGTTTCTACGATAGTTTATTAGCTACAAACTTAGAAGTTAACTTACCATGTGGTATCTTCTTCGAAATGACTTGGGCTAGTTTACGTAAATGTATGCCAGTTGCTTCTGGTGGTATCCACTGTGGTCAAATGCACCAATTAATTCACTACTTAGGTGATGATGTAGTATTACAATTCGGTGGTGGTACAATTGGTCACCCTGATGGTATTCAAGCAGGTGCTACAGCTAACCGTGTTGCTTTAGAAGCAATGGTATTAGCTCGTAACGAAGGTGCTGACTACTTCAACCAACAAGTTGGTCCTCAAATCTTACGTGACGCTGCAAAAACTTGCGGTCCTTTACAAACAGCGTTAGAT
>Halamphora_subtropica_6924-AMPH051_KJ463445_KJ463475
TATATCAGTTATAGTTTATTTGATAGTCCCTC-ACTACTTGGAT-AACCGTAG-TAATTCTAGAGCTAATACATGCGTCGATACCCC-TCTG--GGGTAGCATTTATTAGATGGAAACCAACCCCTTCG-----GGGTGATGTGGTGAATCATAATAAGCTTGCGGATCGC-CGGT-------GGCGATGGATCATTCAAGTTTCTGCCCTATCAGCTTTGGACGGTAAGGTATTGGCTTACCGTGGCTTTAACGGGTAACGGGGAATTAGGGTTCGATTCCGGAGAGGGAGCCTGAGAGACGGCTACCACATCCAAGGAAGGCAGCAGGCGCGTAAATTACCCAATCTTGACACAAGGAGGTAGTGACAATAAATAACAATGCCGGGCCTTC-TAGGTCTGGCAATTGGAATGAGAACAATTTAAACCCCTTATCGAGGATCAATTGGAGGGCAAGTCTGGTGCCAGCAGCCGCGGTAATTCCAGCTCCAATAGCGTATATTAAAGTTGTTGCAGTTAAAAAGCTCGTAGTTGGATTTGTGGTG-------------------------------------------TCCATCC-TTGGGTGGATCCTGTGTGGCATTAGGTTGTCGCGCAGGGGATGCCCATCGTTTACTGTGAAAAAATTAGAGTGTTCAAAGCAGGCTTACGCCGT-TGAATATATTAGCATGGAATAATGAGATAGGACCTTGGTACTATTTTGTTGGTTTGCGCACCGAGGTAATGATTAATAGGGACAGTTGTGGGTATTCGTATTCCATTGTCAGAGGTGAAATTCTTGGATTTCTGGAAGACGAACTAATGCGAAAGCATTTACCAAGGATGTTTTCATTAATCAAGAACGAAAGTTAGGGGATCGAAGATGATTAGATACCATCGTAGTCTTAACCATAAACTATGCCGACAAGGGATTGGCGGGGTTTCGTTAC-GTCTCCGTCAGCACCTTATGAGAAATCACAAGTTTTTGGGTTCCGGGGGG-AGTATGGTCGCAAGGCTGAAACTTAAAGAAATTGACGGAAGGGCACCACCAGGAGTGGAGCCTGCGGCTTAATTTGACTCAACACGGGAAAACTTACCAGGTCCAGACAAAGTGAGGATTGACAGATTGAGAGCTCTTTCTTGATTCTTTGGGTGGTGGTGCATGGCCGTTCTTAGTTGGTGGAGTGATTTGTCTGGTTAATTCCGTTAACGAACGAGACCCCTGCCTGCTAAATAGTCCTTTGAGTGATTTT-CACTGATT--CGGGCTTCTTAGAGGGACGTGCATTCTATTAGATGCAGGAAGATAGGGGCAATAACAGGTCTGTGATGCCCTTAGATGTTCTGGGCCGCACGCGCGCTACACTGATGCATTCAACGAGT------TT-CCTTGGCCGAGAGGCCTGGGCAATCTTTTGAATGTGCATCGTGATAGGGATAGATTATTGCAATTATTAATCTTGAACGAGGAATTCCTAGTAAACGCAGATCATCAATCTGCATTGATTACGTCCCTGCCCTTTGTACACACCGCCCGTCGCACCTACCGATGG-------TACTGACGTTCTTGCTTTATTCCGTATTACACCACAACCTGGTGTAGATCCAGTAGAAGCTGCTGCAGCTGTAGCA----GGTGAATCTTCAACTGCAACATGGACAGTTGTATGGACTGACTTATTAACAGCTTGTGACCGTTACCGTGCGAAAGCTTACCGTGTAGATCCAGTTCCTAACACAACTGATCAATTCTTTGCATTTATCGCATACGAATGTGATTTATTTGAAGAAGGTTCATTAGCTAACTTAACAGCTTCTATTATTGGTAACGTATTCGGTTTCAAAGCCGTATCTGCTTTACGTTTAGAAGATATGCGTATTCCTCACTCTTACTTAAAAACATTCCAAGGTCCTGCGACTGGTGTTGTTGTAGAGCGTGAGCGTTTAAACAAATATGGTACTCCATTATTAGGTGCTACAGTAAAACCTAAATTAGGTTTATCTGGTAAAAACTATGGTCGTGTAGTATATGAAGGTTTAAAAGGTGGTTTAGACTTCTTAAAAGATGATGAAAATATTAACTCACAACCATTCATGCGTTGGAGAGAGCGTTTCTTAAACTGTATGGAAGGTATTAACCGTGCCTCTTCTGCTACAGGTGAAGTTAAAGGTTCTTATCTAAACATTACTGCTGGTACAATGGAAGAAGTTTACAAACGTGCTGAGTACGCAAAATCAGTAGGTTCTGTAATTGTAATGATCGATTTAGTTATGGGTTATACAGCAATTCAAAGTATTGCTCTTTGGGCTCGTGAAAACGATATGTTATTACACTTACACCGTGCAGGTAACTCTACATATGCTCGTCAAAAAAACCATGGTATTAACTTCCGTGTTATTTGTAAATGGATGCGTATGTCTGGTGTAGATCATATTCAC-GCTGGTACAGTTGTAGGTAAATTAGAAGGTGATCCTTTAATGATTAAAGGTTTCTACGATACTTTATTATCTACAAACTTAGAAGTTAACTTACCATGTGGTATCTTCTTCGAGATGACTTGGGCTAGTTTACGTAAATGTATGCCAGTTGCATCTGGTGGTATTCACTGTGGTCAAATGCATCAACTAATTCACTACTTAGGTGATGACGTAGTATTACAATTTGGTGGTGGTACAATTGGTCACCCTGATGGTATTCAAGCAGGTGCTACAGCTAACCGTGTTGCTTTAGAATCAATGGTATTAGCTCGTAACGAAGGTGTTGACTACTTCAATCAACAAGTTGGTCCTCAAATCTTACGTGACGCAGCAAAAACTTGCGGTCCTTTACAAACAGCGTTAGAT
>Halamphora_bistriata_6966-AMPH063_MG027280_MG027444
TATATCAGTTATAGTTTATTTGATAGTCCCTC-ACTACTTGGAT-AACCGTAG-TAATTCTAGAGCTAATACATGCGTCAATACCCC-TCTG--GGGTAGCGCTTATTAGATAGAAACAAACCCCTTCG-----GGGTGATGTGGTGAATCATAATAAGTTTGCGGATCGC-CGGT-------GGCGATGGATCATTCAAGTTTCTGCCCTATCAGCTTTGGACGGTAAGGTATTGGCTTACCGTGGCTTTAACGGGTAACGGGGAATTAGGGTTCGATTCCGGAGAGGGAGCCTGAGAGACGGCTACCACATCCAAGGAAGGCAGCAGGCGCGTAAATTACCCAATCTTGACACAAGGAGGTAGTGACAATAAATAACAATGCCGGGCCTTC-TAGGTCTGGCAATTGGAATGAGAACAATTTAAACCCCTTATCGAGGATCAATTGGAGGGCAAGTCTGGTGCCAGCAGCCGCGGTAATTCCAGCTCCAATAGCGTATATTAAAGTTGTTGCAGTTAAAAAGCTCGTAGTTGGATTTGTGGCGCTTNCTGTGGTCCGA-TT------TCGGTACT-CTCGGGAAGCTCCATCC-TTGGGTGGATCCTGTGTGGCATTAGGTTGTCGCGCAGGGGATGCCCATCGTTTACTGTGAAAAAATTAGAGTGTTCAAAGCAGGCTTACGCCGT-TGAATATATTAGCATGGAATAATGAGATAGGACCTTGGTACTATTTTGTTGGTTTGCGCACCGAGGTAATGATTAATAGGGACAGTTGTGGGTATTCGTATTCCATTGTCAGAGGTGAAATTCTTGGATTTNTGGAAGACGAACTAATGCGAAAGCATTTACCAAGGATGTTTTCATTAATCAAGAACGAAAGTTAGGGGATCGAAGATGATTAGATACCATCGTAGTCTTAACCATAAACTATGCCGACAAGGGATTGGCGGGGTTTCGTTAC-GTCTCCGTCAGCACCTTATGAGAAATCATAAGTTTTTGGGTTCCGGGGGG-AGTATGGTCGCAAGGCTGAAACTTAAAGAAATTGACGGAAGGGCACCACCAGGAGTGGAGCCTGCGGCTTAATTTGACTCAACACGGGAAAACTTACCAGGTCCAGACAAAGTGAGGATTGACAGATTGAGAGCTCTTTCTTGATTCTTTGGGTGGTGGTGCATGGCCGTTCTTAGTTGGTGGAGTGATTTGTCTGGTTAATTCCGTTAACGAACGAGACCCCTGCCTGCTAAATAGTCCTTTGAGTGAATCT-CACTGAAT--CGGGCTTCTTAGAGGGACGTGCATTCTATTAGATGCAGGAAGATAGGGGCAATAACAGGTCTGTGATGCCCTTAGATGTTCTGGGCCGCACGCGCGCTACACTGATGCATTCAACGAGT------TT-CCTTGGCCGAGAGGCCTGGGCAATCTTTTGAATGTGCATCGTGATAGGGATAGATTATTGCAATTATTAATCTTGAACGAGGAATTCCTAGTAAACGCAGATCATCAATCTGCATTGATTACGTCCCTGCCCTTTGTACACACCGCCCGTCGCACCTACCGATTGGATGGTCTACTGACGTTCTTGCTTTATTCCGTATTACGCCACAACCAGGTGTAGATCCAGTAGAAGCTGCTGCAGCTGTAGCA----GGTGAGTCTTCAACTGCAACATGGACAGTTGTATGGACTGACTTATTAACAGCTTGTGACCGTTACCGTGCGAAAGCTTACCGTGTAGATCCAGTTCCTAACACAACTGATCAATACTTCGCATTTATCGCATACGAATGTGATTTATTTGAAGAAGGTTCATTAGCTAACTTAACAGCTTCTATTATTGGTAACGTATTCGGTTTCAAAGCTATCTCTGCTTTACGTTTAGAAGATATGCGTATTCCTCACTCTTACTTAAAAACATTCCAAGGTCCTGCGACTGGTGTTGTTGTAGAGCGTGAGCGTTTAAACAAATATGGTACTCCATTATTAGGTGCTACAGTAAAACCTAAATTAGGTTTATCTGGTAAAAACTATGGTCGTGTAGTATATGAAGGTTTAAAAGGTGGTTTAGACTTCTTAAAAGATGATGAAAACATTAACTCACAACCATTCATGCGTTGGAGAGAGCGTTTCTTAAACTGTATGGAAGGTATTAACCGTGCTTCTTCTGCTACAGGTGAAGTTAAAGGTTCTTACTTAAACATCACTGGTGGTACAATGGAAGAAGTTTACAAACGTGCTGAGTACGCAAAAGCAGTAGGTTCTGTCATTGTAATGATCGATTTAGTTATGGGTTACACAGCAATTCAAAGTATTGCTCTTTGGGCTCGTGAAAACGATATGTTATTACACTTACACCGTGCAGGTAACTCTACATACGCTCGTCAAAAGAACCATGGTATTAACTTCCGTGTTATCTGTAAATGGATGCGTATGTCTGGTGTAGATCACATCCAC-GCTGGTACAGTTGTAGGTAAATTAGAAGGTGATCCTTTAATGATTAAAGGTTTCTACGATATTTTAAGAGAAACAAACTTAGAAGTTAACTTACCATGTGGTATCTTCTTCGAAATGACTTGGGCTAGCTTACGTAAATGTATGCCAGTTGCATCAGGTGGTATTCACTGTGGTCAAATGCACCAATTAGTTCACTACTTAGGTGATGACGTAGTATTACAATTCGGTGGTGGTACAATTGGTCACCCTGATGGTATTCAAGCCGGTGCTACAGCTAACCGTGTTGCTTTAGAGTCAATGGTATTAGCTCGTAACGAAGGTGCTGATTACTTCAACAACCAAGTTGGCCCTCAAATCTTACGTGACGCAGCAAAAACTTGCGGTCCGTTACAAACAGCGTTAGAT
>Halamphora_subacutiuscula_1086-AMPH162_MG027324_MG027490
TATATCAGTTATAGTTTATTTGATAGTCCCTC-ACTACTTGGAT-AACCGTAG-TAATTCTAGAGCTAATACATGCGTCGATACCCC-TCTG--GGGTAGCATTTATTAGATGGAAACCAACCCCTTCG-----GGGTGATGTGGTGAATCATAATAAGCTTGCGGATCGC-CGGT-------GGCGATGGATCATTCAAGTTTCTGCCCTATCAGCTTTGGACGGTAAGGTATTGGCTTACCGTGGCTTTAACGGGTAACGGGGAATTAGGGTTCGATTCCGGAGAGGGAGCCTGAGAGACGGCTACCACATCCAAGGAAGGCAGCAGGCGCGTAAATTACCCAATCTTGACACAAGGAGGTAGTGACAATAAATAACAATGCCGGGCCTTC-TAGGTCTGGCAATTGGAATGAGAACAATTTAAACCCCTTATCGAGGATCAATTGGAGGGCAAGTCTGGTGCCAGCAGCCGCGGTAATTCCAGCTCCAATAGCGTATATTAAAGTTGTTGCAGTTAAAAAGCTCGTAGTTGGATTTGTGGTTGTTCCTGTGGTCCGA-TT------TCGGTACT-TTCTGGAACTACCATCT-TTGGGTGGATCCTGTGTGGCATTAGGTTGTCGTGCAGGGGATTCCCATCGTTTACTGTGAAAAAATTAGAGTGTTCAAAGCAGGCTTATGCCGT-TGAATATATTAGCATGGAATAATGAGATAGGACCTTGGTACTATTTTGTTGGTTTGCGCACCGAGGTAATGGTTAATAGGGACAGTTGTGGGTATTCGTATTCCATTGTCAGAGGTGAAATTCTTGGATTTCTGGAAGACGAACTAATGCGAAAGCATTTACCAAGGATGTTTTCATTAATCAAGAACGAAAGTTAGGGGATCGAAGATGATTAGATACCATCGTAGTCTTAACCATAAACTATGCCGACAAGGGATTGGCGGGGTTTCGTTAC-GTCTCCGTCAGCACCTTATGAGAAATCACAAGTTTTTGGGTTCCGGGGGG-AGTATGGTCGCAAGGCTGAAACTTAAAGAAATTGACGGAAGGGCACCACCAGGAGTGGAGCCTGCGGCTTAATTTGACTCAACACGGGAAAACTTACCAGGTCCAGACAAAGTGAGGATTGACAGATTGAGAGCTCTTTCTTGATTCTTTGGGTGGTGGTGCATGGCCGTTCTTAGTTGGTGGAGTGATTTGTCTGGTTAATTCCGTTAACGAACGAGACCCCTGCCTGCTAAATAGTCCTTTGAGTGATTTT-CACTGATT--TGGACTTCTTAGAGGGACGTGCATTCTATTAGATGCAGGAAGATAGGGGCAATAACAGGTCTGTGATGCCCTTAGATGTTCTGGGCCGCACGCGCGCTACACTGATGCATTCAACGAGT------CT-CCTTGGCCGAGAGGTCTGGGCAATCTTTTGAACATGCATCGTGATAGGGATAGATTATTGCAATTATTAATCTTGAACGAGGAATTCCTAGTAAACGCAGATCATCAATCTGCATTGATTACGTCCCTGCCCTTTGTACACACCGCCCGTCGCACCTACCGATTGGATGGT---------------------------------------------TAGATCCAGTAGAAGCTGCTGCAGCTGTAGCA----GGTGAGTCTTCAACTGCAACATGGACAGTTGTATGGACGGACTTATTAACAGCTTGTGACCGTTACCGYGCYAAAGCTTACCGTGTAGATCCAGTTCCTAATACAACTGATCAATTCTTCGCATTTATCGCATATGAATGTGATTTATTTGAAGAAGGTTCATTAGCTAACTTAACAGCTTCTATTATTGGTAACGTATTCGGTTTCAAAGCCGTATCTGCTTTACGTTTAGAAGATATGCGTATTCCTCACTCTTATTTAAAAACATTCCAAGGTCCTGCGACTGGTGTTGTCGTAGAGCGCGAGCGTTTAAACAAATATGGTACACCATTATTAGGTGCGACAGTAAAACCTAAATTAGGTTTATCTGGTAAAAACTATGGTCGTGTAGTATATGAAGGTTTAAAAGGTGGTTTAGACTTCTTAAAAGATGATGAAAACATTAACTCACAACCATTCATGCGTTGGAGAGAGCGTTTTTTAAACTGTATGGAAGGTATTAACCGTGCTTCTGCTGCTACAGGTGAAGTTAAAGGTTCTTACTTAAACATCACTGCAGGTACAATGGAAGAAGTTTACAAACGTGCTGAGTATGCAAAAGCAGTAGGCTCTGTAATTGTGATGATCGATCTAGTTATGGGTTACACAGCAATTCAAAGTGCTGCTCTTTGGGCTCGTGAAAACGATATGTTATTACACTTACACCGTGCCGGTAACTCTACATACGCTCGTCAAAAAAACCACGGTATTAACTTCCGTGTTATCTGTAAATGGATGCGTATGTCTGGTGTAGATCACATTCAC-GCTGGTACAGTTGTAGGTAAATTAGAAGGTGATCCTTTAATGATTAAAGGTTTCTATGATACTTTATTAGCTACAAACTTAGAAGTTAACTTGCCATGTGGGATTTTCTTCGAAATGACTTGGGCTAGTTTACGTAAATGTATGCCAGTTGCATCTGGTGGTATCCACTGTGGTCAAATGCACCAATTAATTCACTATTTAGGTGATGATGTAGTACTACAATTTGGTGGTGGTACAATTGGTCACCCTGATGGTATTCAAGCAGGTGCTACAGCTAACCGTGTTGCTTTAGAAGCAATGGTATTAGCTCGTAACGAAGGCGCTGACTATTTTAACCAACAAGTTGGTCCTCAAATCTTACGTGACGCAGCAAAAACTTGCGGTCCTTTACAAACAGCGTTAGAT
>Halamphora_arcus_6808-AMPH030_MG027267_MG027431
TAAATCAGTTATAGTTTATTNGATAGTCCCTC-ACTACCTGGAT-AACCGTAG-TAATTCTAGAGCTAATACATGCGTTGATACCCC-TCTG--GGGTAGCATTTATTAGATGGAAACCAACCCCTCCG-----GGGTGATGTGGTGAATCATAATAAGTTTGCGGATCGC-CGGT-------GGCGATGGATCATTCAAGTTTCTGCCCTATCAGCTTTGGACGGTAAGGTATTGGCTTACCGTGGCTTTAACGGGTAACGGGGAATTAGGGTTTGATTCCGGAGAGGGAGCCTGAGAGACGGCTACCACATCCAAGGAAGGCAGCAGGCGCGTAAATTACCCAATCTTGACACAAGGAGGTAGTGACAATAAATAACAATGCCGGGCCTTT-TAGGTCTGGCAATTGGAATGAGAACAATTTAAACCCCTTATCGAGGATCAATTGGAGGGCAAGTCTGGTGCCAGCAGCCGCGGTAATTCCAGCTCCAATAGCGTATATTAAAGTTGTTGCAGTTAAAAAGCTCGTAGTTGGATTTGTGGTTGTTTCTGTGGTCCTA-TT------TTGGCACT-GTTCGAAACAACCATCT-TTGGGTGGAATCTGTATGGCATTAGGTTGTCGTGCAGGGGATTCCCATCGTTTACTGTGAAAAAATTAGAGTGTTCAAAGCAGGCTTATGCCGT-TGAATATATTAGCATGGAATAATGAGATAGGACCTTGGTACTATTTTGTTGGTTTGCGCACCGAGGTAATGGTTAATAGGGACAGTTGTGGGTATTCGTATTCCATTGTCAGAGGTGAAATTCTTGGATTTCTGGAAGACGAACTAATGCGAAAGCATTTACCAAGGATGTTTTCATTAATCAAGAACGAAAGTTAGGGGATCGAAGATGATTAGATACCATCGTAGTCTTAACCATAAACTATGCCGACAAGGGATTGGCGGGGTTTCGTTAC-GTCTCCGTCAGCACCTTATGAGAAATCACAAGTTTTTGGGTTCCGGGGGG-AGTATGGTCGCAAGGCTGAAACTTAAAGAAATTGACGGAAGGGCACCACCAGGAGTGGAGCCTGCGGCTTAATTTGACTCAACACGGGAAAACTTACCAGGTCCAGACAAAGTGAGGATTGACAGATTGAGAGCTCTTTCTTGATTCTTTGGGTGGTGGTGCATGGCCGTTCTTAGTTGGTGGAGTGATTTGTCTGGTTAATTCCGTTAACGAACGAGACCCCTGCCTGCTAAATAGTTCTTTGAGTGATTTT-CACTGATT--TGGACTTCTTAGAGGGACGTGCATTCTATTAGATGCAGGAAGATAGGGGCAATAACAGGTCTGTGATGCCCTTAGATGTTCTGGGCCGCACGCGCGCTACACTGATGCATTCAACGAGT------CT-CCTGAACCGAGAGGTCTGGGCAATCTTTTGAATGTGCATCGTGATAGGGATAGATTATTGCAATTATTAATCTTGAACGAGGAATTCCTAGTAAACGCAGATCATCAATCTGCATTGATTACGTCCCTGCCCTTTGTACACACCGCCCGTCGCACCTACCGATTGGATGGTCTACTGACGTTCTTGCTTTATTCCGTATTACACCACAACCAGGTGTAGATCCAGTAGAAGCTGCTGCAGCTGTAGCA----GGTGAGTCTTCAACTGCAACATGGACAGTTGTATGGACGGATTTATTAACAGCTTGTGACCGTTACCGTGCTAAAGCTTACCGTGTAGATCCAGTTCCTAATACAACTGATCAATTCTTCGCATTTATCGCATATGAATGTGATTTATTTGAAGAAGGTTCATTAGCTAACTTAACAGCTTCTATTATTGGTAACGTATTCGGTTTCAAAGCCGTATCTGCTTTACGTTTAGAAGATATGCGTATTCCTCACTCTTATTTAAAAACATTCCAAGGTCCTGCGACTGGTGTTGTCGTAGAGCGCGAGCGTTTAAATAAATATGGTACACCATTATTAGGTGCTACAGTAAAACCTAAATTAGGTTTATCTGGTAAAAACTACGGTCGTGTAGTATATGAAGGTTTAAAAGGTGGTTTAGACTTCTTAAAAGATGATGAAAACATTAACTCACAACCATTCATGCGTTGGAGAGAGCGTTTTTTAAACTGTATGGAAGGTATTAACCGTGCTTCTGCTGCTACAGGTGAAGTTAAAGGTTCTTACTTAAACATCACTGCAGGTACAATGGAAGAAGTTTACAAACGTGCTGAGTATGCAAAAGCAGTAGGCTCTGTAATTGTGATGATCGATTTAGTTATGGGTTACACAGCAATTCAAAGTGCTGCTCTTTGGGCTCGTGAAAACGATATGTTATTACACTTACACCGTGCAGGTAACTCTACATACGCTCGTCAAAAAAACCACGGTATTAACTTCCGTGTTATCTGTAAATGGATGCGTATGTCTGGTGTAGATCACATTCAC-GCTGGTACAGTTGTAGGTAAATTAGAAGGTGATCCTTTAATGATTAAAGGTTTCTATGATACTTTATTAGCTACAAACTTAGAAGTTAACTTACCATGTGGTATTTTCTTTGAAATGACTTGGGCTAGTTTACGTAAATGTATGCCAGTTGCATCTGGTGGTATCCACTGTGGTCAAATGCACCAATTAATTCACTATTTAGGTGATGATGTAGTACTACAATTTGGTGGTGGTACAATTGGTCACCCTGATGGTATTCAAGCAGGTGCTACAGCTAACCGTGTTGCTTTAGAAGCAATGGTATTAGCTCGTAACGAAGGCGCTGACTATTTTAACCAACAAGTTGGTCCTCAAATCTTACGTGACGCAGCAAAAACTTGCGGTCCTTTACAAACAGCGTTAGAT
>Halamphora_angustiformis_7282-AMPH080_MG027285_MG027450
TATATCAGTTATAGTTTATTTGATAGTCCCTC-ACTACTTGGAT-AACCGTAG-TAATTCTAGAGCTAATACATGCGTTGATACCCC-TCTG--GGGTAGCATTTATTAGATGGAAACCAACCCCTTCG-----GGGTGATGTGGTGAATCATAATAAGCTTGCGGATCGC-CGGT-------GGCGATGGATCATTCAAGTTTCTGCCCTATCAGCTTTGGACGGTAAGGTATTGGCTTACCGTGGCTTTAACGGGTAACGGGGAATTAGGGTTCGATTCCGGAGAGGGAGCCCGAGAAATGGCTACCACATCCAAGGAAGGCAGCAGGCGCGTAAATTACCCAATCTTGACACAAGGAGGTAGTGACAATAAATAACAATGCCGGGCCTTC-TAGGTCTGGCAATTGGAATGAGAACAATTTAAACCCCTTATCGAGGATCAATTGGAGGGCAAGTCTGGTGCCAGCAGCCGCGGTAATTCCAGCTCCAATAGCGTATATTAAAGTTGTTGCAGTTAAAAAGCTCGTAGTTGGATTTGTGGTGGTTCCTGTGGTCCGA-TT------TCGGTGCT-GTCAGGGATTGCCATCT-TTGGGTGGATCTTGTGTGGCATTAGGTTGTCGTGCAGGGGATTCCCATCGTTTACTGTGAAAAAATTAGAGTGTTCAAAGCAGGCTTATGCCGT-TGAATATATTAGCATGGAATAATGAGATAGGACCTTGGTACTATTTTGTTGGTTTGCGCACCGAGGTAATGGTTAATAGGGACAGTTGTGGGTATTCGTATTCCATTGTCAGAGGTGAAATTCTTGGATTTCTGGAAGACGAACTAATGCGAAAGCATTTACCAAGGATGTTTTCATTAATCAAGAACGAAAGTTAGGGGATCGAAGATGATTAGATACCATCGTAGTCTTAACCATAAACTATGCCGACAAGGGATTGGCGGGGTTTCGTTAC-GTCTCCGTCAGCACCTTATGAGAAATCACAAGTTTTTGGGTTCCGGGGGG-AGTATGGTCGCAAGGCTGAAACTTAAAGAAATTGACGGAAGGGCACCACCAGGAGTGGAGCCTGCGGCTTAATTTGACTCAACACGGGAAAACTTACCAGGTCCAGACAAAGTGAGGATTGACAGATTGAGAGCTCTTTCTTGATTCTTTGGGTGGTGGTGCATGGCCGTTCTTAGTTGGTGGAGTGATTTGTCTGGTTAATTCCGTTAACGAACGAGACCCCTGCCTGCTAAATAGTCCTTTGAGTGATTTT-CACTGATT--TGGACTTCTTAGAGGGACGTGCATTCTATTAGATGCAGGAAGATAGGGGCAATAACAGGTCTGTGATGCCCTTAGATGTTCTGGGCCGCACGCGCGCTACACTGATGCATTCAACGAGT------CT-CCTTGGCCGAGAGGTCTGGGCAATCTTTTGAATGTGCATCGTGATAGGGATAGATTATTGCAATTATTAATCTTGAACGAGGAATTCCTAGTAAACGCAGATCATCAATCTGCATTGATTACGTCCCTGCCCTTTGTACACACCGCCCGTCGCACCTACCGATTGGATGGTCTACTGACGTTCTTGCTTTATTCCGTATTACACCACAACCAGGTGTAGATCCAGTAGAAGCTGCTGCAGCTGTAGCA----GGTGAGTCTTCAACTGCAACATGGACAGTTGTATGGACTGACTTATTAACAGCTTGTGACCGTTACCGTGCAAAAGCGTACCGTGTAGATCCAGTTCCTAATACAACAGATCAATTTTTCGCATTTATCGCATATGAATGTGATTTATTTGAAGAAGGCTCATTAGCTAACTTAACAGCTTCTATTATTGGTAACGTATTTGGTTTCAAAGCCGTATCTGCTTTACGTTTAGAAGATATGCGGATTCCTCACTCTTACTTAAAAACATTCCAAGGTCCTGCGACAGGTGTTGTTGTAGAGCGTGAGCGTTTAAATAAATATGGTACACCATTATTAGGTGCTACAGTGAAACCTAAATTAGGTTTATCTGGTAAAAACTATGGTCGTGTAGTATATGAAGGTTTAAAAGGTGGTTTAGACTTCTTAAAAGATGATGAAAACATTAACTCACAACCATTCATGCGTTGGAGAGAGCGTTTTTTAAACTGTATGGAAGGTATTAACCGTGCTTCTGCTGCTACAGGTGAAGTTAAAGGTTCTTACTTAAACATCACTGCAGGTACAATGGAAGAAGTTTACAAACGTGCTGAATATGCAAAAGCAGTAGGTTCGGTAATTGTAATGATCGATTTAGTTATGGGTTACACAGCAATTCAAAGTGCTGCTCTTTGGGCTCGTGAAAATGACATGTTATTACACTTACATCGTGCAGGTAACTCTACATACGCTCGCCAAAAGAACCACGGTATTAACTTCCGTGTTATCTGTAAATGGATGCGTATGTCTGGTGTAGATCATATACAC-GCTGGTACAGTTGTAGGTAAATTAGAAGGTGATCCTTTAATGATTAAAGGTTTCTATGATACTTTATTAGCTACAAACTTAGAAGTTAACTTACCATGTGGTATCTTCTTCGAAATGACTTGGGCTAGTTTACGTAAATGTATGCCAGTTGCATCTGGTGGTATCCACTGTGGTCAAATGCACCAACTAATTCACTACTTAGGTGATGATGTAGTATTACAATTCGGTGGTGGTACAATTGGTCACCCTGATGGTATTCAAGCAGGTGCTACAGCTAACCGTGTTGC----------------------------------------------------------------------------------------------------------------------
>Halamphora_nipponensis_1086-AMPH163_MG027325_MG027491
TATATCAGTTATAGTTTATTTGATAGTCCCTC-ACTACTTGGAT-AACCGTAG-TAATTCTAGAGCTAATACATGCGCTGATACCCC-TCTG--GGGTAGCATTTATTAGATGGAAACCAACCCCTTCG-----GGGTGATGTGGTGAATCATAATAAGCTTGCGGATCGC-CGGT-------GGCGATGGATCATTCAAGTTTCTGCCCTATCAGCTTTGGACGGTAAGGTATTGGCTTACCGTGGCTTTAACGGGTAACGGGGAATTAGGGTTTGATTCCGGAGAGGGAGCCTGAGAGATGGCTACCACATCCAAGGAAGGCAGCAGGCGCGTAAATTACCCAATCTTGACACAAGGAGGTAGTGACAATAAATAACAATGCCGGGCCTTC-TAGGTCTGGCAATTGGAATGAGAACAATTTAAACCCCTTATCGAGGATCAATTGGAGGGCAAGTCTGGTGCCAGCAGCCGCGGTAATTCCAGCTCCAATAGCGTATATTAAAGTTGTTGCAGTTAAAAAGCTCGTAGTTGGATTTGTGGTGGTTCCTGTGGTCCTA-TT------TTGGTACT-TGCAGGAACTGCCATCC-TTGGGTGGATCCTGTGTGGCATTAGGTTGTCGTGCAGGGGATGCTCATCGTTTACTGTGAAAAAATTAGAGTGTTCAAAGCAGGCTTATGCCGT-TGAATATATTAGCATGGAATAATGAGATAGGACCTTGGTACTATTTTGTTGGTTTGCGCACCGAGGTAATGATTAATAGGGACAGTTGTGGGTATTCGTATTCCATTGTCAGAGGTGAAATTCTTGGATTTCTGGAAGACGAACTAATGCGAAAGCATTTACCAAGGATGTTTTCATTAATCAAGAACGAAAGTTAGGGGATCGAAGATGATTAGATACCATCGTAGTCTTAACCATAAACTATGCCGACAAGGGATTGGCGGGGTTTCGTTAC-GTCTCCGTCAGCACCTTAGGAGAAATCACAAGTTTTTGGGTTCCGGGGGG-AGTATGGTCGCAAGGCTGAAACTTAAAGAAATTGACGGAAGGGCACCACCAGGAGTGGAGCCTGCGGCTTAATTTGACTCAACACGGGAAAACTTACCAGGTCCAGACAAAGTGAGGATTGACAGATTGAGAGCTCTTTCTTGATTCTTTGGGTGGTGGTGCATGGCCGTTCTTAGTTGGTGGAGTGATTTGTCTGGTTAATTCCGTTAACGAACGAGACCCCTGCCTGCTAAATAGTCCTTTGAGTGATTTT-CACTGATT--CGGGCTTCTTAGAGGGACGTGCATTCTATTAGATGCAGGAAGATAGGGGCAATAACAGGTCTGTGATGCCCTTAGATGTTCTGGGCCGCACGCGCGCTACACTGATGCATTCAACGAGT------TT-CCTTGGCCGAGAGGCCTGGGCAATCTTTTGAACGTGCATCGTGATAGGGATAGATTATTGCAATTATTAATCTTGAACGAGGAATTCCTAGTAAACGCAGATCATCAATCTGCATTGATTACGTCCCTGCCCTTTGTACACACCGCCCGTCGCACCTACCGATTGGATGGTCTACTGACGTTCTTGCTTTATTCCGTATTACACCACAACCAGGTGTAGATCCAGTAGAAGCTGCTGCAGCTGTAGCA----GGTGAGTCTTCAACTGCAACATGGACAGTTGTATGGACGGACTTATTAACAGCTTGTGACCGTTACCGTGCAAAAGCTTACCGTGTAGATCCAGTTCCTAACACAACAGATCAATTCTTCGCGTTTATCGCATACGAATGTGATTTATTTGAAGAAGGTTCATTAGCAAACTTAACAGCTTCTATTATTGGTAACGTATTTGGTTTTAAAGCCGTATCTGCTTTACGTTTAGAAGATATGCGTATCCCTCACTCTTACTTAAAAACATTCCAAGGTCCTGCGACTGGTGTTGTTGTAGAGCGTGAGCGTTTAAATAAGTATGGTACTCCATTATTAGGTGCTACAGTAAAACCTAAATTAGGTTTATCTGGTAAAAACTATGGTCGTGTAGTATATGAAGGTTTAAAAGGTGGTTTAGACTTCTTAAAAGATGATGAAAACATTAACTCACAACCATTCATGCGTTGGAGAGAGCGTTTCTTAAACTGTATGGAAGGTATTAACCGTGCTTCAGCTGCTACGGGTGAAGTTAAAGGTTCTTACTTAAATATCACGGCTGGTACAATGGAAGAAGTATACAAACGTGCTGAGTATGCAAAATCAGTAGGTTCTGTAATTGTAATGATCGATTTAGTAATGGGTTACACAGCAATTCAAAGTATTGCTCTTTGGGCTCGTGAAAATGATATGTTATTACACTTACACCGTGCAGGTAACTCTACATACGCTCGTCAAAAAAATCACGGTATTAACTTCCGTGTTATTTGTAAATGGATGCGTATGTCTGGTGTAGATCATATCCAC-GCTGGTACAGTTGTAGGTAAATTAGAAGGTGATCCTTTAATGATTAAAGGTTTCTACGACAGCTTATTAGCTACAAACCTAGAAGTTAACTTACCATGTGGTATTTTCTTCGAAATGACATGGGCTAGTTTACGTAAATGTATGCCAGTTGCATCTGGTGGTATCCACTGTGGTCAAATGCACCAATTAATTCATTATTTAGGTGATGACGTAGTATTACAATTTGGTGGTGGTACAATTGGTCACCCTGATGGTATTCAAGCCGGTGCCACAGCTAACCGTGTTGCTTTAGAAGCAATGGTATTAGCTCGTAACGAAGGTGCTGATTACTTTAATCAACAAGTTGGTCCTCAAATCTTACGTGACGCAGCAAAAACTTGCGGTCCTTTACAAACAGCATTAGAT
>Halamphora_crenulatoides_6808-AMPH029_MG027266_MG027430
TATATCAGTTATAGTTTATTTGATAGTCCCTC-ACTACTTGGAT-AACCGTAG-TAATTCTAGAGCTAATACATGCGTCAATACCCT-TCTG--GGGTAGCATTTATTAGATGGAAACCAACCCCTTCG-----GGGTGATGTGGTGAATCATAATAAGCTTGTGGATCGC-CGGT-------GGCGATGGATCATTCAAGTTTCTGCCCTATCAGCTTTGGACGGTAAGGTATTGGCTTACCGTGGCTTTAACGGGTAACGGGGAATTAGGGTTTGATTCCGGAGAGGGAGCCTGAGAGATGGCTACCACATCCAAGGAAGGCAGCAGGCGCGTAAATTACCCAATCTTGACACAAGGAGGTAGTGACAATAAATAACAATGCTGGGCCTTT-TAGGTCTGGCAATTGGAATGAGAACAATTTAAACCCCTTATCGAGGATCAATTGGAGGGCAAGTCTGGTGCCAGCAGCCGCGGTAATTCCAGCTCCAATAGCGTATATTAAAGTTGTTGCAGTTAAAAAGCTCGTAGTTGGATTTGTGGTGGTCCCAGTGGTCCAA-TT------TTGGTACT-TTCTGGGACTGCCATCC-TTGGGTGGATCCTGTGTGGCATTAGGTTGTCGTGCAGGGGATGCCCATCGTTTACTGTGAAAAAATTAGAGTGTTCAAAGCAGGCTTATGCCGT-TGAATATATTAGCATGGAATAATGAGATAGGATCTTGGTACTATTTTGTTGGTTTGCGCACTGAGGTAATGATTAATAGGGATAGTTGTGGGTATTCGTATTCCATTGTCAGAGGTGAAATTCTTGGATTTCTGGAAGACGAACTAATGCGAAAGCATTTACCAAGGATGTTTTCATTAATCAAGAACGAAAGTTAGGGGATCGAAGATGATTAGATACCATCGTAGTCTTAACCATAAACTATGCCGACAAGGGATTGGCGGGGTTTCGTTAC-GTCTCCGTCAGCACCTTATGAGAAATCACAAGTTTTTGGGTTCCGGGGGG-AGTATGGTCGCAAGGCTGAAACTTAAAGAAATTGACGGAAGGGCACCACCAGGAGTGGAGCCTGCGGCTTAATTTGACTCAACACGGGAAAACTTACCAGGTCCAGACAAAGTGAGGATTGACAGATTGAGAGCTCTTTCTTGATTCTTTGGGTGGTGGTGCATGGCCGTTCTTAGTTGGTGGAGTGATTTGTCTGGTTAATTCCGTTAACGAACGAGACCCCTGCCTGCTAAATAGTTCTTTGAGTGATTTT-CACTGATT--RGAGCTTCTTAGAGGGACGTGCATTCTATTAGATGCAGGAAGATAGGGGCAATAACAGGTCTGTGATGCCCTTAGATGTTCTGGGCCGCACGCGCGCTACACTGATGCATTCAACGAGT------TT-CCTTGGCCGAGAGGCCTGGGCAATCTTTTGAACATGCATCGTGATAGGGATAGATTATTGCAATTATTAATCTTGAACGAGGAATTCCTAGTAAACGCAGATCATCAATCTGCATTGATTACGTCCCTGCCCTTTGTACACACCGCCCGTCGCACCTACCGATTGGATGGTCTACTGACGTTCTTGCTTTATTCCGTATTACACCACAGCCAGGTGTAGATCCAGTAGAAGCTGCTGCAGCTGTTGCA----GGTGAGTCTTCAACTGCAACATGGACAGTTGTATGGACTGACTTATTAACAGCTTGTGACCGTTACCGTGCAAAAGCTTATCGTGTAGATCCAGTTCCTAACACAACTGATCAATTCTTTGCATTTATCGCATACGAATGTGATTTATTTGAAGAAGGTTCATTAGCTAACTTAACAGCTTCTATTATTGGTAACGTATTCGGTTTCAAAGCCGTATCTGCTTTACGTTTAGAAGATATGCGTATTCCTCATTCTTACTTAAAAACATTCCAAGGTCCTGCGACTGGTGTTATTGTAGAGCGTGAACGCTTAAACAAATATGGTACTCCATTACTAGGTGCTACAGTAAAACCTAAATTAGGTTTATCTGGTAAAAATTATGGTCGTGTAGTATATGAAGGTTTAAAAGGTGGTTTAGACTTTTTAAAAGATGATGAAAACATCAACTCACAACCATTCATGCGTTGGAGAGAGCGTTTCTTAAACTGTATGGAAGGTATTAACCGTGCTTCTGCTGCTACAGGTGAAGTTAAAGGTTCTTACTTAAACATCACTGCAGGTACAATGGAAGAAGTTTACAAACGTGCTGAGTATGCAAAAGCAGTAGGTTCTATAATTGTAATGATCGATTTAGTTATGGGCTACACAGCAATTCAAAGTGCTGCTATTTGGGCTCGTGAAAATGATATGTTATTACACTTACACCGTGCAGGTAACTCTACATACGCTCGTCAAAAAAATCATGGTATTAACTTCCGTGTTATTTGTAAGTGGATGCGTATGTCTGGTGTAGATCATATCCAT-GCTGGTACAGTTGTAGGTAAATTAGAAGGTGATCCTTTAATGATTAAAGGTTTCTATGATACTTTATTAGCTACGAATTTAGAAGTTAACTTACCATGTGGTATCTTCTTCGAAATGACTTGGGCTAGTTTACGTAAATGTATGCCAGTTGCATCTGGTGGTATTCACTGTGGTCAAATGCACCAATTAATTCATTACTTAGGTGATGACGTAGTATTACAATTCGGTGGTGGTACAATTGGCCACCCTGATGGTATTCAAGCAGGTGCTACAGCTAACCGTGTTGCTTTAGAGGCAATGGTATTAGCTCGTAACGAAGGTGCTGACTATTTCAACCAACAAGTTGGTCCTCAAATCTTACGTGACGCAGCAAAAACTTGCGGTCCTTTACAAACAGCGTTAGAT
>Halamphora_montana_L1327_KX120666_KX120549
TATATCAGTTATAGTTTATTTGATAGTCCCTT-ACTACTTGGAT-AACCGTAG-TAATTCTAGAGCTAATACATGCGTCAATACCCC-TCTG--GGGTAGCATTTATTAGATGGAAACCAACCCCTTCG-----GGGTGATGTGGTGAATCATAATAAGTTTGCGGATCGC-CGGT-------GGCGATGGATCATTCAAGTTTCTGCCCTATCAGCTTTGGACGGTAAGGTATTGGCTTACCGTGGCTTTAACGGGTAACGGGGAATTAGGGTTCGATTCCGGAGAGGGAGCCTGAGAGACGGCTACCACATCCAAGGAAGGCAGCAGGCGCGTAAATTACCCAATCTTGACACAAGGAGGTAGTGACAATAAATAACAATGCCGGGCCTTC-TAGGTCTGGCAATTGGAATGAGAACAATTTAAACCCCTTATCGAGGATCAATTGGAGGGCAAGTCTGGTGCCAGCAGCCGCGGTAATTCCAGCTCCAATAGCGTATATTAAAGTTGTTGCAGTTAAAAAGCTCGTAGTTGGATTTGTGGTGGTCCCTGAGGTCCGA-TT------CCGGTACT-TTTGGGGACTGCCATCC-TTGGGTGGATCCTGTGTGGCATTAGGTTGTCGCGCAGGGGATGCCCATCGTTTACTGTGAAAAAATTAGAGTGTTCAAAGCAGGCTTACGCCGT-TGAATATATTAGCATGGAATAATGAGATAGGACCTCGGTACTATTTTGTTGGTTTGCGCACTGGGGTAATGATTAATAGGGACAGTTGTGGGTATTCGTATTCCATTGTCAGAGGTGAAATTCTTGGATTTCTGGAAGACGAACTAATGCGAAAGCATTTACCAAGGATGTTTTCGTTAATCAAGAACGAAAGTTAGGGGATCGAAGATGATTAGATACCATCGTAGTCTTAACCATAAACTATGCCGACAAGGGATTGGGGGGGTTTCGTTAC-GTCTCCCTCAGCACCTTAGGAGAAATCATAAGTTTTTGGGTTCCGGGGGG-AGTATGGTCGCAAGGCTGAAACTTAAAGAAATTGACGGAAGGGCACCACCAGGAGTGGAGCCTGCGGCTTAATTTGACTCAACACGGGAAAACTTACCAGGTCCAGACAAAGTGAGGATTGACAGATTGAGAGCTCTTTCTTGATTCTTTGGGTGGTGGTGCATGGCCGTTCTTAGTTGGTGGAGTGATTTGTCTGGTTAATTCCGTTAACGAACGAGACCCCTGCCTGCTAAATAGTCCTTTGAGTGATTTT-CACTGATT--TGGACTTCTTAGAGGGACGTGCATTCTATTAGATGCAGGAAGATAGGGGCAATAACAGGTCTGTGATGCCCTTAGATGTTCTGGGCCGCACGCGCGCTACACTGATGCAATCAACGAGT------TA-CCTTGGCCGAGAGGCCTGGGCAATCTTTTGAACCTGCATCGTGATAGGGATAGATTATTGCAATTATTAATCTTGAACGAGGAATTCCTAGTAAACGCAGATCATCAATCTGCATTGATTACGTCCCTGCCCTTTGTACACACCGCCCGTCGCACCTACCGATTGGATGGT---CCGGTGAAGCCTCGGGATTGTGGCCAGTGCCTTTACT-GGTGTTGGTTGCG-AGAACTTGTCTGAACCTTATCATCTAGAGGAAGGTGAAGTCGTAACAAGGAA--------------------------------------------------------------------TTCCAAACACAACTGGTCAATTCTTCGCATTTATCGCATACGAATGTGATTTATTTGAAGAAGGTTCATTAGCTAACTTAACAGCTTCTATTATTGGTAACGTATTCGGTTTCAAAGCCGTATCTGCTTTACGTTTAGAAGATATGCGTATTCCTCACTCTTACTTAAAAACATTCCAAGGTCCTGCGACTGGTGTTGTTGTAGAGCGTGAGCGTTTAAACAAATATGGTTGTCCATTATTAGGTGCTACAGTAAAACCTAAATTAGGTTTATCTGGTAAAAACTATGGTCGTGTAGTATTTGAAGGTTTAAAAGGTGGTTTAGACTTCTTAAAAGATGATGAAAACATTAACTCACAACCATTCATGCGTTGGAGAGAGCGTTTCTTAAACTGTATGGAAGGTATTAACCGTGCTTCTGCTGCTACAGGTGAAGTTAAAGGTTCTTACTTAAACATCACTGGTGGTACAATGGAAGAAGTTTACAAACGTGCTGAGTACGCAAAAGCAGTAGGTTCTGTAATTGTAATGATCGATTTAGTTATGGGTTACACAGCAATTCAAAGTATTGCTCTTTGGGCTCGTGAAAACGATATGTTATTACACTTACACCGTGCAGGTAACTCTACATACGCTCGTCAAAAAAATCACGGTATTAACTTCCGTGTTATCTGTAAATGGATGCGTATGTCTGGTGTAGATCACATCCAC-GCTGGTACAGTTGTAGGTAAATTAGAAGGTGATCCTTTAATGATTAAAGGTTTCTACGATAGTTTATTAGCTACAAACTTAGAAGTTAACTTACCATGTGGTATTTTCTTCGAAATGACTTGGGCTAGTTTACGTAAATGTATGCCAGTTGCTTCTGGTGGTATCCACTGTGGTCAAATGCACCAATTAATCCACTACTTAGGTGATGATGTAGTATTACAATTCGGTGGTGGTACAATTGGTCACCCTGATGGTATTCAAGCAGGTGCTACAGCTAACCGTGTTGCTTTAGAAGCAATGGTATTAGCTCGTAACGAAGGCGCTGATTACTTCAACCAACAAGTTGGTCCTCAAATCTTACGTGACGCAGCAAAAACTTGCGGTCCTTTACAAACAGCGTTAGAT
>Halamphora_tenuis_6823-AMPH034_MG027269_MG027433
TATATCAGTTATAGTTTATTTGATAGTCCCTC-ACTACTTGGAT-AACCGTAG-TAATTCTAGAGCTAATACATGCGTCGATACCCT-TCTG--GGGTAGTATTTATTAGATGGAAACCAACCCCTTCG-----GGGTGATGTGGTGAATCATAATAAGCTTGCGGATCGC-CGGT-------GGCGATGGATCATTCAAGTTTCTGCCCTATCAGCTTTGGACGGTAAGGTATTGGCTTACCGTGGCTTTAACGGGTAACGGGGAATTAGGGTTCGATTCCGGAGAGGGCGCCTGAGAGACGGCTACCACATCCAAGGAAGGCAGCAGGCGCGTAAATTACCCAATCTTGACACAAGGAGGTAGTGACAATAAATAACGATGCCGGGCCTTTGTAGGTCTGGCAATCGGAATGAGAACAATTTAAACCCCTTATCGAGGATCAATTGGAGGGCAAGTCTGGTGCCAGCAGCCGCGGTAATTCCAGCTCCAATAGCGTATATTAAAGTTGTTGCAGTTAAAAAGCTCGTAGTTGGATTTGTGGCGGTTCCTGTGGTCCGA-TT------TCGGTACT-TTCGGGGACTGCCATCC-TTGGGTGGATCCTGTGTGGCATTAGGTTGTCGTGCAGGGGATGCCCATCGTTTACTGTGAAAAAATTAGAGTGTTCAAAGCAGGCTTACGCCGT-TGAATATATTAGCATGGAATAATGAGATAGGACCTTGGTACTATTTTGTTGGTTTGCGCACCGAGGTAATGATTAATAGGGACAGTTGTGGGTATTCGTATTCCATTGTCAGAGGTGAAATTCTTGGATTTCTGGAAGACGAACGAATGCGAAAGCATTTACCAAGGATGTTTTCATTAATCAAGAACGAAAGTTAGGGGATCGAAGATGATTAGATACCATCGTAGTCTTAACCATAAACTATGCCGACAAGGGATTGGCGGGGTTTCGTTAC-GTCTCCGTCAGCACCTTATGAGAAATCACAAGTTTTTGGGTTCCGGGGGG-AGTATGGTCGCAAGGCTGAAACTTAAAGAAATTGACGGAAGGGCACCACCAGGAGTGGAGCCTGCGGCTTAATTTGACTCAACACGGGAAAACTTACCAGGTCCAGACATAGTGAGGATTGACAGATTGAGAGCTCTTTCTTGATTCTATGGGTGGTGGTGCATGGCCGTTCTTAGTTGGTGGAGTGATTTGTCTGGTTAATTCCGTTAACGAACGAGACCCCTGCCTGCTAAATAGTCCTTTGAGTGATTTT-CACTGATT--CGGGCTTCTTAGAGGGACGTGCATTCTATTAGATGCAGGAAGATAGGGGCAATAACAGGTCTGTGATGCCCTTAGATGTTCTGGGCCGCACGCGCGCTACACTGATGCATTCAACGAGT------TT-CCTTGGCCGAGAGGCCTGGGTAATCTTTTGAACGTGCATCGTGATAGGGATAGATTATTGCAATTATTAATCTTGAACGAGGAATTCCTAGTAAACGCAGATCATCAATCTGCATTGATTACGTCCCTGCCCTTTGTACACACCGCCCGTCGCACCTACCGATTGGATGGT-TACTGACGTTCTTGCTTTATTCCGTATTACGCCACAACCAGGTGTAGATCCAGTAGAAGCTGCTGCAGCCGTAGCT----GGTGAGTCTTCAACTGCAACATGGACAGTTGTATGGACTGACTTATTAACAGCTTGTGACCGTTACCGTGCTAAAGCTTACCGTGTAGATCCAGTTCCAAACACAACTGATCAATTCTTTGCTTTTATCGCATACGAATGTGATTTATTTGAAGAAGGTTCATTAGCTAACTTAACAGCTTCTATTATTGGTAACGTATTCGGTTTCAAAGCCGTATCTGCTTTACGTTTAGAAGATATGCGTATTCCTCACTCTTACTTAAAAACATTCCAAGGTCCTGCGACTGGTGTTGTTGTAGAGCGTGAGCGTTTAAACAAATATGGTACTCCATTATTAGGTGCTACAGTAAAACCAAAATTAGGTTTATCTGGTAAAAACTACGGTCGTGTAGTATTCGAAGGTTTAAAAGGTGGTTTAGACTTCTTAAAAGATGATGAGAACATTAACTCACAACCATTTATGCGTTGGAGAGAGCGTTTCTTAAACTGTATGGAAGGTATTAACCGTGCTTCTGCTGCTACAGGTGAAGTTAAAGGTTCTTACTTAAACATTACTGGTGGTACAATGGAAGAAGTTTACAAACGTGCTGAATACGCTAAATCAGTAGGTTCTATCATTGTTATGATCGATTTAGTAATGGGTTACACAGCAATTCAAAGTATTGCTATCTGGGCGCGTGAAAATGACATGTTATTACACTTACACCGTGCAGGTAACTCTACATACGCTCGTCAAAAGAATCACGGTATTAACTTCCGTGTTATCTGTAAATGGATGCGTATGTCTGGTGTAGATCATATCCAC-GCTGGTACAGTTGTAGGTAAATTAGAAGGTGATCCTTTAATGATTAAAGGTTTCTACGATACTTTATTAGCTACAAATTTAGAAGTTAACTTACCATGTGGTATCTTCTTCGAAATGACTTGGGCTAGTTTACGTAAATGTATGCCAGTTGCATCTGGTGGTATCCACTGTGGTCAAATGCACCAATTAGTTCACTACTTAGGTGATGACGTAGTATTACAATTCGGTGGTGGTACAATTGGTCACCCTGATGGTATTCAAGCCGGTGCTACAGCTAACCGTGTTGCTTTAGAAGCAATGGTATTAGCTCGTAACGAAGGTGCTGACTACTTCAACCAACAAGTTGGTCCTCAAATCTTACGTGACGCAGCAAAAACTTGCGGTCCTTTACAAACAGCGTTAGAT
>Halamphora_scatebra_8509-AMPH119_MG027308_MG027473
TATATCAGTTATAGTTTATTTGATAGTCCCTC-ACTACTTGGAT-AACCGTAG-TAATTCTAGAGCTAATACATGCGTCGATACCCT-TCTG--GGGTAGTATTTATTAGATGGAAACCAACCCCTTCG-----GGGTGATGTGGTGAATCATAATAAGCTTGCGGATCGC-CGGT-------GGCGATGGATCATTCAAGTTTCTGCCCTATCAGCTTTGGACGGTAAGGTATTGGCTTACCGTGGCTTTAACGGGTAACGGGGAATTAGGGTTCGATTCCGGAGAGGGAGCCTGAGAGACGGCTACCACATCCAAGGAAGGCAGCAGGCGCGTAAATTACCCAATCTTGACACAAGGAGGTAGTGACAATAAATAACAATGCCGGGCCTTTGTAGGTCTGGCAATTGGAATGAGAACAATTTAAACCCCTTATCGAGGATCAATTGGAGGGCAAGTCTGGTGCCAGCAGCCGCGGTAATTCCAGCTCCAATAGCGTATATTAAAGTTGTTGCAGTTAAAAAGCTCGTAGTTGGATTTGTGGCGGTTCCTGTGGTCCGA-TT------TCGGTACT-TTCGGGGACTGCCATCC-TTGGGTGGATCCTGTGTGGCATTAGGTTGTCGTGCAGGGGATGCCCATCGTTTACTGTGAAAAAATTAGAGTGTTCAAAGCAGGCTTACGCCGT-TGAATATATTAGCATGGAATAATGAGATAGGACCTTGGTACTATTTTGTTGGTTTGCGCACCGAGGTAATGATTAATAGGGACAGTTGTGGGTATTCGTATTCCATTGTCAGAGGTGAAATTCTTGGATTTCTGGAAGACGAACGAATGCGAAAGCATTTACCAAGGATGTTTTCATTAATCAAGAACGAAAGTTAGGGGATCGAAGATGATTAGATACCATCGTAGTCTTAACCATAAACTATGCCGACAAGGGATTGGCGGGGTTTCGTTAC-GTCTCCGTCAGCACCTTAGGAGAAATCACAAGTTTTTGGGTTCCGGGGGG-AGTATGGTCGCAAGGCTGAAACTTAAAGAAATTGACGGAAGGGCACCACCAGGAGTGGAGCCTGCGGCTTAATTTGACTCAACACGGGAAAACTTACCAGGTCCAGACATAGTGAGGATTGACAGATTGAGAGCTCTTTCTTGATTCTATGGGTGGTGGTGCATGGCCGTTCTTAGTTGGTGGAGTGATTTGTCTGGTTAATTCCGTTAACGAACGAGACCCCTGCCTGCTAAATAGTCCTTTGAGTGATTTT-CACTGATT--TGGGCTTCTTAGAGGGACGTGCATTCTATTAGATGCAGGAAGATAGGGGCAATAACAGGTCTGTGATGCCCTTAGATGTTCTGGGCCGCACGCGCGCTACACTGATGCATTCAACGAGT------TT-CCTTGGCCGAGAGGCCTGGGCAATCTTTTGAACGTGCATCGTGATAGGGATAGATTATTGCAATTATTAATCTTGAACGAGGAATTCCTAGTAAACGCAGATCATCAATCTGCATTGATTACGTCCCTGCCCTTTGTACACACCGCCCGTCGCACCTACCGATTGGATGGT-TACTGACGTTCTTGCTTTATTCCGTATTACGCCACAACCAGGTGTAGATCCAGTAGAAGCTGCTGCAGCCGTAGCT----GGTGAGTCTTCAACTGCAACATGGACAGTTGTATGGACTGACTTATTAACAGCTTGTGACCGTTACCGTGCTAAAGCTTACCGTGTAGATCCAGTTCCAAACACAACTGATCAATTCTTTGCTTTTATCGCATACGAATGTGATTTATTTGAAGAAGGTTCATTAGCTAACTTAACAGCTTCTATTATTGGTAACGTATTCGGTTTCAAAGCCGTATCTGCTTTACGTTTAGAAGATATGCGTATTCCTCACTCTTACTTAAAAACATTCCAAGGTCCTGCGACTGGTGTTGTTGTAGAGCGTGAGCGTTTAAACAAATATGGTAGTCCATTATTAGGTGCTACAGTAAAACCAAAATTAGGTTTATCTGGTAAAAACTACGGTCGTGTAGTATTTGAAGGTTTAAAAGGTGGTTTAGACTTCTTAAAAGATGATGAGAACATTAACTCACAACCATTTATGCGTTGGAGAGAGCGTTTCTTAAACTGTATGGAAGGTATTAACCGTGCTTCTGCTGCTACAGGTGAAGTTAAAGGTTCTTACTTAAACATTACTGGTGGTACAATGGAAGAAGTTTACAAACGTGCTGAATACGCTAAATCAGTAGGTTCTATCATTGTTATGATCGATTTAGTAATGGGTTACACAGCAATTCAAAGTATTGCTATCTGGGCACGTGAAAATGACATGTTATTACACTTACACCGTGCAGGTAACTCTACATACGCTCGTCAAAAGAACCACGGTATTAACTTCCGTGTTATCTGTAAATGGATGCGTATGTCTGGTGTAGATCATATCCAC-GCTGGTACAGTTGTAGGTAAATTAGAAGGTGATCCTTTAATGATTAAAGGTTTCTACGATACTTTATTAGCTACAAATTTAGAAGTTAACTTACCATGTGGTATCTTCTTCGAAATGACTTGGGCTAGTTTACGTAAATGTATGCCAGTTGCATCTGGTGGTATCCACTGTGGTCAAATGCACCAATTAGTTCACTACTTAGGTGATGACGTAGTATTACAATTTGGTGGTGGTACAATTGGTCACCCTGATGGTATTCAAGCCGGTGCTACAGCTAACCGTGTTGCTTTAGAAGCAATGGTATTAGCTCGTAACGAAGGTGCTGACTACTTCAACCAACAAGTTGGTCCTCAAATCTTACGTGACGCAGCAAAAACTTGCGGTCCTTTACAAACAGCGTTAGAT
>Halamphora_tenuicostata_6863-AMPH042_MG027271_MG027435
TATATCAGTTATTGTTTATTTGATAGTCCCTT-ACTACTTGGAT-AACCGTAG-TAATTCTAGAGCTAATACATGCGTCAATACCCT-TCTG--GGGTAGTATTTATTAGATGGAAACCAACCCCTTCG-----GGGTGATGTGGTGAATCATAATAAGTTTGCGGATCGC-CGGT-------GGCGATGGATCATTCAAGTTTCTGCCCTATCAGCTTTGGACGGTAAGGTATTGGCTTACCGTGGCTTTAACGGGTAACGGGGAATTAGGGTTCGGTTCCGGAGAGGGAGCCTGAGAGACGGCTACCACATCCAAGGAAGGCAGCAGGCGCGTAAATTACCCAATCTTGACACAAGGAGGTAGTGACAATAAATAACAATGCCGGGCCTTTGTAGGTCTGGCAATTGGAATGAGAACAATTTAAACCCCTTATCGAGGATCAATTGGAGGGCAAGTCTGGTGCCAGCAGCCGCGGTAATTCCAGCTCCAATAGCGTATATTAAAGTTGTTGCAGTTAAAAAGCTCGTAGTTGGATTTGTGGTGGTTCCTGTGGTCCGA-TT------TCGGTACT-TTCGGGGACTGCCATCC-TTGGGTGGATCCTGTGTGGCATTAGGTTGTCGTGCAGGGGATGCCCATCGTTTACTGTGAAAAAATTAGAGTGTTCAAAGCAGGCTTACGCCGT-TGAATATATTAGCATGGAATAATGAGATAGGACCTTGGTACTATTTTGTTGGTTTGCGCACCGAGGTAATGATTAATAGGGACAGTTGTGGGTATTCGTATTCCATTGTCAGAGGTGAAATTCTTGGATTTCTGGAAGACGAACTAATGCGAAAGCATTTACCAAGGATGTTTTCATTAATCAAGAACGAAAGTTAGGGGATCGAAGATGATTAGATACCATCGTAGTCTTAACCATAAACTATGCCGACAAGGGATTGGCGGGGTCTCGTTAC-GTCTCCGTCAGCACCTTAGGAGAAATCATAAGTTTTTGGGTTCCGGGGGG-AGTATGGTCGCAAGGCTGAAACTTAAAGAAATTGACGGAAGGGCACCACCAGGAGTGGAGCCTGCGGCTTAATTTGACTCAACACGGGAAAACTTACCAGGTCCAGACATAGTGAGGATTGACAGATTGAGAGCTCTTTCTTGATTCTATGGGTGGTGGTGCATGGCCGTTCTTAGTTGGTGGAGTGATTTGTCTGGTTAATTCCGTTAACGAACGAGACCCCTGCCTGCTAAATAGTCCTTTGAGTGATTTT-CACTGATT--CGGGCTTCTTAGAGGGACGTGCATTCTATTAGATGCAGGAAGATAGGGGCAATAACAGGTCTGTGATGCCCTTAGATGTTCTGGGCCGCACGCGCGCTACACTGATGCATTCAACGAGT------TT-CCTTGGCCGAGAGGCCTGGGCAATCTTTTGAACGTGCATCGTGATAGGGATAGATTATTGCAATTATTAATCTTGAACGAGGAATTCCTAGTAAACGCAGATCATCAATCTGCATTGATTACGTCCCTGCCCTTTGTACACACCGCCCGTCGCACCTACCGATTGGATGGT-TACTGACGTTCTTGCTTTATTCCGTATTACACCACAACCAGGTGTAGATCCAGTAGAAGCTGCTGCAGCCGTAGCG----GGTGAGTCTTCAACTGCAACATGGACAGTTGTATGGACTGACTTATTAACAGCTTGTGACCGTTACCGTGCGAAAGCTTACCGTGTAGATCCAGTTCCAAATACAACTGATCAATTCTTTGCATTTATCGCATACGAATGTGATTTATTTGAAGAAGGTTCATTAGCTAACTTAACAGCTTCTATTATTGGTAACGTGTTCGGTTTTAAAGCCGTATCTGCTTTACGTTTAGAAGATATGCGTATCCCTCACTCTTACTTAAAAACATTCCAAGGTCCTGCGACTGGTGTTATTGTAGAGCGTGAGCGTTTAAACAAATATGGTGCTCCATTATTAGGTGCTACAGTAAAACCAAAATTAGGTTTATCTGGTAAAAACTATGGTCGTGTAGTATTCGAAGGTTTAAAAGGTGGTTTAGACTTCTTAAAAGATGATGAGAACATTAACTCACAACCATTCATGCGTTGGAGAGAACGTTTCTTAAACTGTATGGAGGGTATTAACCGTGCTTCTGCTGCTACAGGTGAAGTAAAAGGTTCTTACTTAAACGTTACTGGTGGTACAATGGAAGAAGTGTACAAACGTGCTGAATACGCGAAATCAGTAGGTTCTATCATTATCATGATCGATTTAGTAATGGGTTACACAGCAATTCAAAGTATTGCTTATTGGGCTCGTGAAAATGACATGTTATTACACTTACACCGTGCAGGTAACTCTACATATGCTCGTCAAAAAAACCACGGTATTAACTTCCGTGTTATTTGTAAATGGATGCGTATGTCTGGTGTAGATCACATCCAC-GCTGGTACAGTTGTAGGTAAATTAGAAGGTGATCCTTTAATGATTAGAGGTTTCTACGATACTTTATTACAAACAAATTTAGAAGTTAACTTACCATGTGGTATCTTCTTCGAAATGACTTGGGCTAGTTTACGTAAATGTATGCCCGTTGCATCTGGTGGTATCCACTGTGGTCAAATGCACCAATTAGTTCACTACTTAGGTGATGACGTAGTATTACAATTCGGTGGTGGTACAATTGGTCACCCTGATGGTATTCAAGCAGGTGCTACAGCTAACCGTGTTGCTTTAGAAGCAATGGTATTAGCTCGTAACGAAGGTGCTGACTACTTCAACCAACAAGTTGGTCCTCAAATCTTACGTGACGCAGCAAAAACTTGCGGTCCTTTACAAACAGCGTTAGAT
>Halamphora_aponina_6888-AMPH049_MG027275_MG027439
TATATCAGTTATAGTTTATTTGATAGTCCCTT-ACTACTTGGAT-AACCGTAG-TAATTCTAGAGCTAATACATGCGTCAATACCCT-TCTG--GGGTAGTATTTATTAGATGGAAACCAACCCCTTCG-----GGGTGATGTGGTGAATCATAATAAGTTTGCGGATCGC-CGGT-------GGCGATGGATCATTCAAGTTTCTGCCCTATCAGCTTTGGACGGTAAGGTATTGGCTTACCGTGGCTTTAACGGGTAACGGGGAATTAGGGTTCGATTCCGGAGAGGGAGCCTGAGAGACGGCTACCACATCCAAGGAAGGCAGCAGGCGCGTAAATTACCCAATCTTGACACAAGGAGGTAGTGACAATAAATAACAATGCCGGGCCTTCATAGGTCTGGCAATTGGAATGAGAACAATTTAAACCCATTATCGAGGATCAATTGGAGGGCAAGTCTGGTGCCAGCAGCCGCGGTAATTCCAGCTCCAATAGCGTATATTAAAGTTGTTGCAGTTAAAAAGCTCGTAGTTGGATTTGTGGCGGTCCCTGCGGTCCAG-TC------TTGGTACT-GTCGGGGGCTGCCATCC-TTGGGTGGATCCTGTGTGGCATTAGGTTGTCGTGCAGGGGATGCCCATCGTTTACTGTGAAAAAATTAGAGTGTTCAAAGCAGGCTTATGCCGT-TGAATATATTAGCATGGAATAATGAGATAGGACTTTGGTACTATTTTGTTGGTTTGCGCACCGAGGTAATGATTAATAGGGACAGTTGTGGGTATTCGTATTCCATTGTCAGAGGTGAAATTCTTGGATTTCTGGAAGACGAACGAATGCGAAAGCATTTACCAAGGATGTTTTCATTAATCAAGAACGAAAGTTAGGGGATCGAAGATGATTAGATACCATCGTAGTCTTAACCATAAACTATGCCGACAAGGGATTGGCGGGGTTTCGTTAC-GTCTCCGTCAGCACCTTAGGAGAAATCATAAGTTTTTGGGTTCCGGGGGG-AGTATGGTCGCAAGGCTGAAACTTAAAGAAATTGACGGAAGGGCACCACCAGGAGTGGAGCCTGCGGCTTAATTTGACTCAACACGGGAAAACTTACCAGGTCCAGACATAGTGAGGATTGACAGATTGAGAGCTCTTTCTTGATTCTATGGGTGGTGGTGCATGGCCGTTCTTAGTTGGTGGAGTGATTTGTCTGGTTAATTCCGTTAACGAACGAGACCCCTGCCTGCTAAATAGTCCTTTGAGTGATTTT-CACTGATT--CGGGCTTCTTAGAGGGACGTGCGTTCTATTAGACGCAGGAAGATAGGGGCAATAACAGGTCTGTGATGCCCTTAGATGTTCTGGGCCGCACGCGCGCTACACTGATGCATTCAACGAGT------TT-CCTTGGCCGAGAGGCCTGGGCAATCTTTTGAACGTGCATCGTGATAGGGATAGATTATTGCAATTATTAATCTTGAACGAGGAATTCCTAGTAAATGCAGATCATCAATCTGCGTTGATTACGTCCCTGCCCTTTGTACACACCGCCCGTCGCACCTACCGATTGGATGGT-TACTGACGTTCTTGCTTTATTCCGTATTACACCACAACCAGGTGTAGATCCAGTAGAAGCTGCTGCAGCCGTAGCG----GGTGAGTCTTCAACTGCAACATGGACAGTTGTATGGACTGACTTATTAACAGCTTGTGACCGTTACCGTGCTAAAGCATACCGTGTAGATCCAGTTCCAAACACAACTGATCAATTCTTTGCATTTATCGCATACGAATGTGATTTATTTGAAGAAGGTTCGTTAGCTAACTTAACAGCTTCTATTATCGGTAACGTATTCGGTTTCAAAGCCGTATCTGCTTTACGTTTAGAAGATATGCGTATTCCTCACTCTTACTTAAAAACATTCCAAGGTCCTGCGACTGGTGTTGTTGTAGAGCGTGAGCGTTTAAACAAATATGGTACTCCATTATTAGGTGCTACAGTAAAACCAAAATTAGGTTTATCTGGTAAAAACTATGGTCGTGTAGTATTTGAAGGTTTAAAAGGTGGTTTAGACTTCTTAAAAGATGATGAAAACATTAACTCACAACCGTTTATGCGTTGGAGAGAGCGTTTCTTAAACTGTATGGAAGGTATTAACCGTGCTTCTGCTGCTACAGGGGAAGTTAAAGGTTCTTACTTAAACATTACTGCAGGTACAATGGAAGAAGTGTACAAACGTGCTGAATATGCAAAATCAGTAGGTTCTATCATCGTTATGATCGATTTAGTAATGGGCTACACAGCTATTCAAAGTATTGCTCTTTGGGCTCGTGAAAACGATATGTTATTACACTTACACCGTGCTGGTAACTCTACATACGCTCGTCAAAAGAACCACGGTATTAACTTCCGTGTTATCTGTAAGTGGATGCGTATGTCTGGTGTAGATCACATCCAC-GCTGGTACAGTTGTAGGTAAATTAGAAGGTGATCCTTTAATGATTAAAGGTTTCTACGACACTTTATTAGCTACAAACTTAGAAGTTAACTTACCATGTGGTATTTTCTTCGAAATGACTTGGGCTAGTTTACGTAAATGTATGCCGGTTGCATCTGGTGGTATTCACTGTGGTCAAATGCACCAATTAATTCACTATTTAGGTGATGACGTAGTATTACAATTTGGTGGTGGTACAATTGGTCACCCTGATGGTATTCAAGCGGGTGCTACAGCTAACCGTGTTGCTTTAGAAGCAATGGTATTAGCTCGTAACGAAGGTGCTGATTACTTTAACCAACAAGTTGGTCCACAAATCTTACGTGACGCAGCAAAAACTTGCGGTCCGTTACAAACAGCTTTAGAT
>Halamphora_nagumoi_1087-AMPH166_MG027328_MG027494
TATATCAGTTATAGTTTATTTGATAGTCCCTC-ACTACTTGGAT-AACCGTAG-TAATTCTAGAGCTAATACATGCGTCGATACCCT-TCTG--GGGTAGTATTTATTAGATTGAAACCAACCCCTTCG-----GGGTGATGTGGTGAATCATAATAAGCTTGCGGATCGC-CGGT-------GGCGATGGATCATTCAAGTTTCTGCCCTATCAGCTTTGGACGGTAAGGTATTGGCTTACCGTGGCTTTAACGGGTAACGGGGAATTAGGGTTCGATTCCGGAGAGGGAGCCTGAGAGACGGCTACCACATCCAAGGAAGGCAGCAGGCGCGTAAATTACCCAATCTTGACACAAGGAGGTAGTGACAATAAATAACAATGCCGGGCCTTTATAGGTCTGGCAATTGGAATGAGAACAATTTAAACCCCTTATCGAGGATCAATTGGAGGGCAAGTCTGGTGCCAGCAGCCGCGGTAATTCCAGCTCCAATAGCGTATATTAAAGTTGTTGCAGTTAAAAAGCTCGTAGTTGGATTTGTGGCGGTTCCTGTGGTCCGA-TT------TCGGTACT-TTCGGGGACTGCCATCC-TTGGGTGGATCCTGTGTGGCATTAGGTTGTCGTGCAGGGGATGCCCATCGTTTACTGTGAAAAAATTAGAGTGTTCAAAGCAGGCTTACGCCGT-TGAATATATTAGCATGGAATAATGAGATAGGACCTTGGTACTATTTTGTTGGTTTGCGCACCGAGGTAATGATTAATAGGGACAGTTGTGGGTATTCGTATTCCATTGTCAGAGGTGAAATTCTTGGATTTCTGGAAGACGAACTAATGCGAAAGCATTTACCAAGGATGTTTTCATTAATCAAGAACGAAAGTTAGGGGATCGAAGATGATTAGATACCATCGTAGTCTTAACCATAAACTATGCCGACAAGGGATTGGCGGGGTTTCGTTAC-GTCTCCGTCAGCACCTTATGAGAAATCACAAGTTTTTGGGTTCCGGGGGG-AGTATGGTCGCAAGGCTGAAACTTAAAGAAATTGACGGAAGGGCACCACCAGGAGTGGAGCCTGCGGCTTAATTTGACTCAACACGGGAAAACTTACCAGGTCCAGACATAGTGAGGATTGACAGATTGAGAGCTCTTTCTTGATTCTATGGGTGGTGGTGCATGGCCGTTCTTAGTTGGTGGAGTGATTTGTCTGGTTAATTCCGTTAACGAACGAGACCCCTGCCTGCTAAATAGTCCTTTGAGTGATTTT-CACTGATT--CGGGCTTCTTAGAGGGACGTGCATTCTATTAGATGCAGGAAGATAGGGGCAATAACAGGTCTGTGATGCCCTTAGATGTTCTGGGCCGCACGCGCGCTACACTGATGCATTCAACGAGT------TT-CCTTGGCCGAGAGGCCTGGGCAATCTTTTGAACGTGCATCGTGATAGGGATAGATTATTGCAATTATTAATCTTGAACGAGGAATTCCTAGTAAACGCAGATCATCAATCTGCATTGATTACGTCCCTGCCCTTTGTACACACCGCCCGTCG--------------------------------------------------------------------------------------------------------------CACCTACCGATTGGATGGTT----------------------------------------------------------------------------------------------------------------------TTGAAGAAGGTTCATTAGCTAACTTAACAGCTTCTATTATTGGTAACGTATTCGGTTTCAAAGCCGTATCTGCTTTACGTTTAGAAGATATGCGTATTCCTCACTCTTACTTAAAAACATTCCAAGGTCCTGCGACTGGTGTTGTTGTAGAACGTGAGCGTTTAAACAAATACGGTACTCCATTATTAGGTGCTACAGTAAAACCTAAATTAGGTTTATCTGGTAAAAACTATGGTCGTGTAGTATACGAAGGTTTAAAAGGTGGTTTAGACTTCTTAAAAGATGATGAGAACATTAACTCACAACCATTCATGCGTTGGAGAGAGCGTTTCTTAAACTGTATGGAAGGTATTAACCGTGCTTCTGCTGCTACAGGTGAAGTTAAAGGTTCATACTTAAACATCACTGCAGGTACAATGGAAGAAGTGTACAAACGTGCTGAATATGCTAAAGCAGTAGGTTCTATCATTGTAATGATCGATTTAGTTATGGGTTACACAGCAATTCAAAGTGCTGCTATTTGGGCTCGTGACAACGATATGTTATTACATTTACACCGTGCAGGTAACTCTACTTACGCTCGTCAAAAGAACCACGGTATTAACTTCCGTGTTATCTGTAAATGGATGCGTATGTCTGGTGTAGATCATATCCAC-GCTGGTACAGTTGTAGGTAAATTAGAAGGTGATCCTTTAATGATTAAAGGTTTCTACGATACTTTATTAGCTACAAACTTAGAAGTTAACTTACCGTGTGGTATTTTCTTCGAAATGACTTGGGCTAGTTTACGTAAATGTATGCCGGTTGCATCTGGTGGTATCCACTGTGGTCAAATGCACCAATTAATTCACTACTTAGGTGATGACGTAGTATTACAATTCGGTGGTGGTACAATTGGTCACCCTGATGGTATTCAAGCTGGTGCTACAGCT---------------------------------------------------------------------------------------------------------------------------------
>Halamphora_subturgida_9561-AMPH015_MG027260_MG027424
TATATCAGTTATAGTTTATTTGATAGTCCCTC-ACTACTTGGAT-AACCGTAG-TAATTCTAGAGCTAATACATGCGTCGATACCCT-TCTG--GGGTAGTATTTATTAGATTGAAACCAACCCCTTCG-----GGGTGATGTGGTGAATCATAATAAGCTTGCGGATCGC-CAGT-------GGCGATGGATCATTCAAGTTTCTGCCCTATCAGCTTTGGACGGTAAGGTATTGGCTTACCGTGGCTTTAACGGGTAACGGGGAATTAGGGTTCGATTCCGGAGAGGGAGCCTGAGAGACGGCTACCACATCCAAGGAAGGCAGCAGGCGCGTAAATTACCCAATCTTGACACAAGGAGGTAGTGACAATAAATAACAATGCCGGGCCTTTATAGGTCTGGCAATTGGAATGAGAACAATTTAAACCCCTTATCGAGGATCAATTGGAGGGCAAGTCTGGTGCCAGCAGCCGCGGTAATTCCAGCTCCAATAGCGTATATTAAAGTTGTTGCAGTTAAAAAGCTCGTAGTTGGATTTGTGGCGGTTCCTGTGGTCCGA-TT------TCGGTACT-TTCGGGGACTGCCATCC-TTGGGCGGATCCTGTGTGGCATTAGGTTGTCGTGCAGGGGATGCCCATCGTTTACTGTGAAAAAATTAGAGTGTTCAAAGCAGGCTTATGCCGT-TGAATATATTAGCATGGAATAATGAGATAGGACCTTGGTACTATTTTGTTGGTTTGCGCACCGAGGTAATGATTAATAGGGACAGTTGTGGGTATTCGTATTCCATTGTCAGAGGTGAAATTCTTGGATTTCTGGAAGACGAACTAATGCGAAAGCATTTACCAAGGATGTTTTCATTAATCAAGAACGAAAGTTAGGGGATCGAAGATGATTAGATACCATCGTAGTCTTAACCATAAACTATGCCGACAAGGGATTGGCGGGGTTTCGTTAC-GTCTCCGTCAGCACCTTATGAGAAATCACAAGTTTTTGGGTTCCGGGGGG-AGTATGGTCGCAAGGCTGAAACTTAAAGAAATTGACGGAAGGGCACCACCAGGAGTGGAGCCTGCGGCTTAATTTGACTCAACACGGGAAAACTTACCAGGTCCAGACATAGTGAGGATTGACAGATTGAGAGCTCTTTCTTGATTCTATGGGTGGTGGTGCATGGCCGTTCTTAGTTGGTGGAGTGATTTGTCTGGTTAATTCCGTTAACGAACGAGACCCCTGCCTGCTAAATAGTCCTTTGAGTGATTTT-CACTGATT--TGGGCTTCTTAGAGGGACGTGCATTCTATTAGATGCAGGAAGATAGGGGCAATAACAGGTCTGTGATGCCCTTAGATGTTCTGGGCCGCACGCGCGCTACACTGATGCATTCAACGAGT------TT-CCTTGGCCGAGAGGCCTGGGCAATCTTTTGAACGTGCATCGTGATAGGGATAGATTATTGCAATTATTAATCTTGAACGAGGAATTCCTAGTAAACGCAGATCATCAATCTGCATTGATTACGTCCCTGCCCTTTGTACACACCGCCCGTCGAA------------------TACTGACGTTCTTGCTTTATTCCGTATTACGCCACAACCAGGTGTAGATCCAGTAGAAGCTGCTGCAGCCGTAGCT----GGTGAGTCTTCAACTGCAACATGGACAGTTGTATGGACTGACTTATTAACAGCTTGTGACCGTTACCGTGCGAAAGCTTATCGTGTAGATCCAGTTCCAAACACAACTGATCAATTCTTTGCATTTATCGCATACGAATGTGATTTATTTGAAGAAGGGTCACTAGCTAACTTAACAGCGTCTATTATTGGTAACGTATTCGGTTTCAAAGCCGTATCTGCTTTACGTTTAGAAGATATGCGTATTCCTCACTCTTACTTAAAAACATTCCAAGGTCCTGCAACTGGTGTTGTTGTAGAGCGTGAGCGTTTAAACAAATATGGTACTCCATTATTAGGTGCTACCGTAAAACCTAAATTAGGTTTATCTGGTAAAAACTACGGTCGTGTAGTATACGAAGGTTTAAAAGGTGGCTTAGACTTTTTAAAAGATGATGAGAACATTAACTCACAACCATTTATGCGTTGGAGAGAGCGTTTCTTAAACTGTATGGAAGGTATTAACCGTGCTTCTGCTGCTACAGGTGAAGTTAAAGGTTCATACTTAAACATCACTGCAGGTACGATGGAAGAAGTTTACAAACGTGCTGAGTACGCTAAAGCAGTAGGTTCTATCATTGTAATGATCGATTTAGTTATGGGTTACACAGCAATTCAAAGTGCTGCTATTTGGGCTCGTGACAATGATATGTTATTACACTTACACCGTGCAGGTAACTCTACTTACGCTCGTCAAAAGAACCACGGTATTAACTTCCGTGTTATCTGTAAATGGATGCGTATGTCGGGTGTAGATCACATCCAC-GCTGGTACAGTTGTAGGTAAATTAGAAGGTGATCCTTTAATGATTAAAGGTTTCTACGATACTTTATTAGCTACAAATTTAGAAGTTAACTTACCATGTGGTATCTTCTTTGAAATGACTTGGGCTAGTTTACGTAAATGTATGCCGGTTGCATCTGGTGGTATTCACTGTGGTCAAATGCACCAATTAATTCACTACTTAGGTGATGACGTAGTATTACAATTCGGTGGTGGTACAATTGGTCACCCTGATGGTATTCAAGCAGGTGCTACAGCTAATCGTGTTGCTTTAGAAGCAATGGTATTAGCTCGTAACGAAGGTGCTGATTACTTCAACAACCAAGTTGGCCCTCAAATCTTACGTGACGCAGCAAAAACTTGCGGGCCGTTACAAACAGCGTTAGAT
>Halamphora_bicapitata_6946-AMPH055_MG027278_MG027442
TATATCAGTTATAGTTTATT-GATAGTCCCTC-ACTACTTGGAT-AACCGTAG-TAATTCTAGAGCTAATACATGCGTCGATACCCT-TCTG--GGGTAGTATTTATTAGATGGAAACCAACCCCTTCG-----GGGTGATGTGGTGAATCATAATAAGCTTGCGGATCGC-CGGT-------GGCGATGGATCATTCAAGTTTCTGCCCTATCAGCTTTGGACGGTAAGGTATTGGCTTACCGTGGCTTTAACGGGTAACGGGGAATTAGGGTTCGATTCCGGAGAGGGAGCCTGAGAGACGGCTACCACATCCAAGGAAGGCAGCAGGCGCGTAAATTACCCAATCTTGACACAAGGAGGTAGTGACAATAAATAACAATGCCGGGCCTTTATAGGTCTGGCAATTGGAATGAGAACAATTTAAACCCCTTATCGAGTATCAATTGGAGGGCAAGTCTGGTGCCAGCAGCCGCGGTAATTCCAGCTCCAATAGCGTATATTAAAGTTGTTGCAGTTAAAAAGCTCGTAGTTGGATTTGTGGCGGTTCCTGTGGTCCGA-TT------TCGGTACT-TTCGGGGACTGCCATCC-TTGGGTGGATCCTGTGTGGCATTAGGTTGTCGTGCAGGGGATGCCCATCGTTTACTGTGAAAAAATTAGAGTGTTCAAAGCAGGCTTATGCCGT-TGAATATATTAGCATGGAATAATGAGATAGGACCTTGGTACTATTTTGTTGGTTTGCGCACCGAGGTAATGATTAATAGGGACAGTTGTGGGTATTCGTATTCCATTGTCAGAGGTGAAATTCTTGGATTTCTGGAAGACGAACTAATGCGAAAGCATTTACCAAGGATGTTTTCATTAATCAAGAACGAAAGTTAGGGGATCGAAGATGATTAGATACCATCGTAGTCTTAACCATAAACTATGCCGACAAGGGATTGGCGGGGTTTCGTTAC-GTCTCCGTCAGCACCTTATGAGAAATCACAAGTTTTTGGGTTCCGGGGGG-AGTATGGTCGCAAGGCTGAAACTTAAAGAAATTGACGGAAGGGCACCACCAGGAGTGGAGCCTGCGGCTTAATTTGACTCAACACGGGAAAACTTACCAGGTCCAGACATAGTGAGGATTGACAGATTGAGAGCTCTTTCTTGATTCTATGGGTGGTGGTGCATGGCCGTTCTTAGTTGGTGGAGTGATTTGTCTGGTTAATTCCGTTAACGAACGAGACCCCTGCCTGCTAAATAGTCCTTTGAGTGATTTT-CACTGATT--CGGGCTTCTTAGAGGGACGTGCATTCTATTAGATGCAGGAAGATAGGGGCAATAACAGGTCTGTGATGCCCTTAGATGTTCTGGGCCGCACGCGCGCTACACTGATGCATTCAACGAGT------TT-CCTTGGCCGAGAGGCCTGGGCAATCTTTTGAACGTGCATCGTGATAGGGATAGATTATTGCAATTATTAATCTTGAACGAGGAATTCCTAGTAAACGCAGATCATCAATCTGCATTGATTACGTCCCTGCCCTTTGTACACACCGCCCGTCGCACCTACCGATTGGATGGTATACTGACGTTCTTGCTTTATTCCGTATTACGCCACAACCAGGTGTAGATCCAGTAGAAGCTGCTGCAGCCGTAGCT----GGTGAGTCTTCAACTGCTACATGGACAGTTGTATGGACTGACTTATTAACAGCTTGTGACCGTTACCGTGCGAAAGCTTACCGTGTAGATCCAGTTCCAAACACAACTGATCAATTCTTCGCATTTATCGCATACGAATGTGATTTATTTGAAGAAGGTTCATTAGCGAACTTAACAGCTTCTATTATTGGTAACGTATTCGGTTTTAAAGCCGTATCTGCTTTACGTTTAGAAGATATGCGTATTCCTCACTCTTACTTAAAAACATTCCAAGGTCCTGCGACTGGTGTTGTTGTAGAGCGTGAGCGTTTAAACAAATATGGTACTCCATTATTAGGTGCTACAGTAAAACCTAAATTAGGTTTATCTGGTAAAAACTACGGTCGTGTAGTATACGAAGGTTTAAAAGGTGGTTTAGACTTCTTAAAAGATGATGAGAACATTAACTCACAACCATTCATGCGTTGGAGAGAGCGTTTCTTAAACTGTATGGAAGGTATTAACCGTGCTTCTGCTGCTACAGGTGAAGTTAAAGGTTCATACTTAAACATCACTGCAGGTACAATGGAAGAAGTTTACAAACGTGCTGAATACGCTAAAGCAGTAGGTTCTATAATTGTAATGATCGATTTAGTTATGGGTTACACAGCAATTCAAAGTGCTGCTCTTTGGGCTCGTGAAAACGATATGTTATTACACTTACACCGTGCAGGTAACTCTACTTACGCTCGTCAAAAGAACCACGGTATTAACTTCCGTGTAATCTGTAAATGGATGCGTATGTCTGGTGTAGATCACATCCAC-GCTGGTACAGTTGTAGGTAAATTAGAAGGTGATCCTTTAATGATTAAAGGTTTCTACGATACTTTATTAGCTACAAACTTAGAAGTTAATTTACCATGTGGTATCTTCTTCGAAATGACTTGGGCTAGTTTACGTAAATGTATGCCGGTTGCATCTGGTGGTATCCACTGTGGTCAAATGCACCAATTAATTCACTACTTAGGTGATGACGTAGTATTACAATTCGGTGGTGGTACAATTGGTCACCCTGATGGTATTCAAGCAGGTGCTACAGCTAACCGTGTTGCTTTAGAAGCAATGGTATTAGCTCGTAACGAAGGTGCTGACTATTTCAATAACCAAGTTGGTCCTCAAATCTTACGTGACGCAGCAAAAACTTGCGGTCCTTTACAAACAGCGTTAGAT
>Halamphora_margalefii_var_lacustris_8540-AMPH130_MG027315_MG027480
TATATCAGTTATAGTTTATTTGATAGTCCCTC-ACTACTTGGAT-AACCGTAG-TAATTCTAGAGCTAATACATGCGTTGATACCCT-TCTG--GGGTAGTGTTTATTAGATGGAAACCAACCCCTTCG-----GGGTGATGTGGTGATTCATAATAAGTTTGCGGATCGC-CGGT-------GGCGATGGATCATTCAAGTTTCTGCCCTATCAGCTTTGGACGGTAAGGTATTGGCTTACCGTGGCTTTAACGGGTAACGGGGAATTAGGGTTTTATTCCGGAGAGGGGGCCTGAGAGATGGCCACCACATCCAAGGAAGGCAGCAGGCGCGTAAATTACCCAATCTTGACACAAGGAGGTAGTGACAATAAATAACAATGCCGGGCCTTTATAGGTCTGGCAATTGGAATGAGAACAATTTAAACCCCTTATCGAGGATCAATTGGAGGGCAAGTCTGGTGCCAGCAGCCGCGGTAATTCCAGCTCCAATAGCGTATATTAAAGTTGTTGCAGTTAAAAAGCTCGTAGTTGGATTTGTGGCGGTTCCTGTGGTCCGA-TT------TCGGTACT-TGCGGGGACTGCCATCC-TTGGGTGGATCCTGTGTGGCATTAGGTTGTCGTGCAGGGGATGCCCATCGTTTACTGTGAAAAAATTAGAGTGTTCAAAGCAGGCTTATGCCGT-TGAATATATTAGCATGGAATAATGAGATAGGACCTTGGTACTATTTTGTTGGTTTGCGCACCGAGGTANTGATTAATNGGGACAGTTGTGGGTATTCGTATTCCATTGTCAGAGGTGAAANTCTTGGATTTCTGGA-GACGAACTAATGCGAAAGCATTTACCAAGGATGTTTTCATTAATCAAGAACGAAAGTTAGGGGATCGAAGATGATTAGATACCATCGTAGTCTTAACCATAAACTATGCCGACAAGGGATTGGCGGGGTTTCGTTAC-GTCTCCGTCAGCACCTTATGAGAAATCACAAGTTTTTGGGTTCCGGGGGG-AGTATGGTCGCAAGGCTGAAACTTAAAGAAATTGACGGAAGGGCACCACCAGGAGTGGAGCCTGCGGCTTAATTTGACTCAACACGGGAAAACTTACCAGGTCCAGACATAGTGAGGATTGACAGATTGAGAGCTCTTTCTTGATTCTATGGGTGGTGGTGCATGGCCGTTCTTAGTTGGTGGAGTGATTTGTCTGGTTAATTCCGTTAACGAACGAGACCCCTGCCTGCTAAATAGTCCTTTGAGTGATTTT-CACTGATT--CGGGCTTCTTAGAGGGACGTGCATTCTATTAGATGCAGGAAGATAGGGGCAATAACAGGTCTGTGATGCCCTTAGATGTTCTGGGCCGCACGCGCGCTACACTGATGCATTCAACGAGT------CT-CCTTGGCCGAGAGGCCTGGGCAATCTTTTGAACGTGCATCGTGATAGGGATAGATTATTGCAATTATTAATCTTGAACGAGGAATTCCTAGTAAACGCAGATCATCAATCTGCATTGATTACGTCCCTGCCCTTTGTACACACCGCCCGTCGCACCTACCGATTGGATGGTGTACTGACGTTCTTGCTTTATTCCGTATTACGCCACAACCAGGTGTAGATCCAGTAGAAGCTGCTGCAGCTGTAGCT----GGTGAATCTTCAACTGCAACATGGACAGTTGTATGGACTGATTTATTAACAGCTTGTGACCGTTACCGTGCTAAAGCTTACCGTGTAGATCCAGTTCCAAACACAACTGATCAATTCTTTGCATTTATCGCATACGAATGTGATTTATTTGAAGAAGGTTCATTAGCTAACTTAACAGCTTCTATTATTGGTAACGTATTCGGTTTCAAAGCCGTATCTGCTTTACGTTTAGAAGATATGCGTATTCCTCACTCTTACTTAAAAACATTCCAAGGTCCTGCGACTGGTGTTGTTGTAGAGCGTGAGCGTTTAAACAAATATGGTACTCCATTATTAGGTGCTACAGTAAAACCTAAATTAGGTTTATCTGGTAAAAACTACGGTCGTGTAGTATACGAAGGTTTAAAAGGTGGTTTAGACTTCTTAAAAGATGATGAAAACATTAACTCACAACCATTTATGCGTTGGAGAGAGCGTTTCTTAAACTGTATGGAAGGTATTAACCGTGCTTCCGCTGCTACAGGTGAAGTTAAAGGTTCATACTTAAACATCACTGCAGGTACAATGGAAGAAGTTTACAAACGTGCTGAGTATGCTAAAGCAGTTGGTTCTATCATTGTAATGATCGATTTAGTTATGGGTTACACAGCAATTCAAAGTGCTGCGTTATGGGCTCGTGACAACGATATGTTATTACACTTACACCGTGCAGGTAACTCTACTTACGCTCGTCAAAAGAACCACGGTATTAACTTCCGTGTTATTTGTAAATGGATGCGTATGTCTGGTGTAGATCATATCCAC-GCTGGTACAGTTGTAGGTAAATTAGAAGGTGATCCTTTAATGATTAAAGGTTTCTACGATACTTTATTAGCTACAAACTTAGAAGTTAATTTACCATGCGGTATCTTCTTCGAAATGACTTGGGCTAGTTTACGTAAATGTATGCCAGTTGCATCTGGTGGTATCCACTGTGGTCAAATGCACCAATTAATTCACTACTTAGGTGATGATGTAGTATTACAATTCGGTGGTGGTACAATTGGTCACCCTGATGGTATTCAAGCGGGTGCTACAGCTAACCGTGTTGCTTTAGAAGCAATGGTATTAGCTCGTAACGAAGGTGCTGACTACTTCAATAACCAAGTTGGTCCTCAAATCTTACGTGATGCTGCAAAAACTTGTGGTCCTTTACAAACAGCGTTAGAT
>Halamphora_isumiensis_1088-AMPH164_MG027326_MG027492
TATATCAGTTATAGTTTATTTGATAGTCCCTC-ACTACTTGGAT-AACCGTAG-TAATTCTAGAGCTAATACATGCGTCGATACCCT-TCTG--GGGTAGTATTTATTAGATGGAAACCAACCCCTTCG-----GGGTGATGTGGTGAATCATAATAAGTTTGCGGATCGC-CGGT-------GGCGATGGATCATTCAAGTTTCTGCCCTATCAGCTTTGGACGGTAAGGTATTGGCTTACCGTGGCTTTAACGGGTAACGGGGAATTAGGGTTCGATTCCGGAGAGGGAGCCTGAGAGACGGCTACCACATCCAAGGAAGGCAGCAGGCGCGTAAATTACCCAATCTTGACACAAGGAGGTAGTGACAATAAATAACAATGCCGGGCCTT-ACAGGTCTGGCAATTGGAATGAGAACAATTTAAACCCCTTATCGAGGATCAATTGGAGGGCAAGTCTGGTGCCAGCAGCCGCGGTAATTCCAGCTCCAATAGCGTATATTAAAGTTGTTGCAGTTAAAAAGCTCGTAGTTGGATTTGTGGTGGTTCCTGTGGTCCGA-TT------TCGGTACT-CTCGGGGACTGCCATCT-TTGGGTGGATCCTGTGTGGCATTAGGTTGTCGTGCAGGGGATGCCCATCGTTTACTGTGAAAAAATTAGAGTGTTCAAAGCAGGCTTATGCCGT-TGAATATATTAGCATGGAATAATGAGATAGGACCTTGGTACTATTTTGTTGGTT-GCGCACCAGGTTAATGATTAATAGGGACAGTTGTGGGTATTCGTATTCCATTGTCAGAGGTGAAATTCTTGGATTTCTGGA-GACGAACTAATGCGAAAGCATTTACCAAGGATGTTTTCATTAATCAAGAACGAAAGTTAGGGGATCGAAGATGATTAGATACCATCGTAGTCTTAACCATAAACTATGCCGACAAGGGATTGGCGGGGTTTCGTTAC-GTCTCCGTCAGCACCTTATGAGAAATCACAAGTTTTTGGGTTCCGGGGGG-AGTATGGTCGCAAGGCTGAAACTTAAAGAAATTGACGGAAGGGCACCACCAGGAGTGGAGCCTGCGGCTTAATTTGACTCAACACGGGAAAACTTACCAGGTCCAGACAAAGTGAGGATTGACAGATTGAGAGCTCTTTCTTGATTCTTTGGTTGGTGGTGCATGGCCGTTCTTAGTTGGTGGAGTGATTTGTCTGGTTAATTCCGTTAACGAACGAGACCCCTGCCTGCTAAATAGTCCTTTGAGTGATTTT-CACTGATT--TGGGCTTCTTAGAGGGACGTGCATTCTATTAGATGCAGGAAGATAGGGGCAATAACAGGTCTGTGATGCCCTTAGATGTTCTGGGCCGCACGCGCGCTACACTGATGCATTCAACGAGT------TT-CCTTGGCCGAGAGGCCTGGGCAATCTTTTGAACGTGCATCGTGATAGGGATAGATTATTGCAATTATTAATCTTGAACGAGGAATTCCTAGTAAACGCAGATCATCAATCTGCATTGATTACGTCCCTGCCCTTTGTACACACCGCCCGTCGCACCTACCGATTGGATGGTCTACTGACGTTCTTGCTTTATTCCGTATTACGCCACAACCAGGTGTAGATCCAGTAGAAGCTGCTGCAGCCGTAGCT----GGTGAGTCTTCAACTGCAACATGGACAGTTGTATGGACTGACTTATTAACAGCTTGTGACCGTTACCGTGCTAAAGCTTACCGTGTAGATCCAGTTCCAAACACAACTGATCAATTCTTTGCATTTATCGCATACGAATGTGATTTATTTGAAGAAGGTTCATTAGCTAACTTAACAGCTTCTATTATTGGTAACGTATTCGGTTTCAAAGCCGTATCTGCTTTACGTTTAGAAGATATGCGTATTCCTCACTCTTACTTAAAAACATTCCAAGGTCCTGCGACTGGTGTTGTTGTAGAACGTGAGCGTTTAAACAAATATGGTACTCCATTATTAGGTGCTACAGTAAAACCTAAATTAGGTTTATCTGGTAAAAACTACGGTCGTGTAGTATACGAAGGTTTAAAAGGTGGTTTAGACTTCTTAAAAGATGATGAAAACATTAACTCACAACCATTCATGCGTTGGAGAGAGCGTTTCTTAAACTGTATGGAAGGTATTAACCGTGCATCTTCTGCTACAGGTGAAGTTAAAGGTTCTTACTTAAACATCACTGCAGGTACAATGGAAGAAGTTTACAAACGTGCTGAGTACGCTAAAGCAGTAGGTTCTATCATTGTGATGATCGATTTAGTTATGGGTTACACAGCAATTCAAAGTGCTGCGTTATGGGCTCGTGACAACGATATGTTATTACACTTACACCGTGCAGGTAACTCTACATACGCTCGTCAAAAGAATCACGGTATTAACTTCCGTGTTATCTGTAAATGGATGCGTATGTCTGGTGTAGATCACATCCAC-GCTGGTACAGTTGTAGGTAAATTAGAAGGTGATCCTTTAATGATTAAAGGTTTCTACGATACTTTATTAGCTACAAACTTAGAAGTTAACTTACCATGTGGTATCTTCTTCGAAATGACTTGGGCTAGTTTACGTAAATGTATGCCGGTTGCATCTGGTGGTATTCACTGTGGTCAAATGCACCAATTAATTCACTACTTAGGTGATGACGTAGTATTACAATTCGGTGGTGGTACAATTGGTCACCCTGATGGTATTCAAGCAGGTGCTACAGCTAACCGTGTTGCTTTAGAAGCAATGGTATTAGCTCGTAACGAAGGTGCTGACTACTTCAACAACCAAGTTGGTCCTCAAATCTTACGTGACGCAGCAAAAACTTGCGGTCCTTTACAAACAGCGTTAGAT
>Halamphora_halophila_9995-AMPH185_MG027335_MG027501
TATATCAGTTATAGTTTATTTGATAGTCCCTC-ACTACTTGGAT-AACCGTAG-TAATTCTAGAGCTAATACATGCGTCAATACCCT-TCTG--GGGTAGTATTTATTAGATGGAAACCAACCCCTTTG-----GGGTGATGTGGTGAATCATGATAAGCTTGCGGATCGC-CGGT-------GGCGATGGATCATTCAAGTTTCTGCCCTATCAGCTTTGGATGGTAAGGTATTGGCTTACCATGGCTTTAACGGGTAACGGGGAATTAGGGTTYGATTCCGGAGAGGGAGCCTGAGAGATGGCTACCACATCCAAGGAAGGCAGCAGGCGCGTAAATTACCCAATCTTGACACAAGGAGGTAGTGACAATAAATAACAATGCCGGGCCTT-ATAGGTCTGGCAATTGGAATGAGAACAATTTAAACCCCTTATCGAGGATCAATTGGAGGGCAAGTCTGGTGCCAGCAGCCGCGGTAATTCCAGCTCCAATAGCGTATATTAAAGTTGTTGCAGTTAAAAAGCTCGTAGTTGGATTTGTGGTGGTGCCTGGGGTCCAA-TT------TTGGTACT-TTCGGGGACTGCCATCC-TTGGGTGGATCCTGTGTGGCATTAGGTTGTCGTGCAGGGGATGCCCATCGTTTACTGTGAAAAAATTAGAGTGTTCAAAGCAGGCTTATGCCGT-TGAATATATTAGCATGGAATAATGAGATAGGACCTTGGTACTATTTTGTTGGTTTGCGCACCGAGGTAATGATTAATAGGGACAGTTGTGGGTATTCGTATTCCATTGTCAGAGGTGAAATTCTTGGATTTCTGGAAGACGAACTAATGCGAAAGCATTTACCAAGGATGTTTTCATTAATCAAGAACGAAAGTTAGGGGATCGAAGATGATTAGATACCATCGTAGTCTTAACCATAAACTATGCCGACAAGGGATTGGCGGGGTCTCGTTAC-GTCTCCGTCAGCACCTTATGAGAAATCACAAGTTTTTGGGTTCCGGGGGG-AGTATGGTCGCAAGGCTGAAACTTAAAGAAATTGACGGAAGGGCACCACCAGGAGTGGAGCCTGCGGCTTAATTTGACTCAACACGGGAAAACTTACCAGGTCCAGACAAAGTGAGGATTGACAGATTGAGAGCTCTTTCTTGATTCTTTGGTTGGTGGTGCATGGCCGTTCTTAGTTGGTGGAGTGATTTGTCTGGTTAATTCCGTTAACGAACGAGACCCCTGCCTGCTAAATAGTCCTTTGAGTGATTTT-CACTGAAT--TGGGCTTCTTAGAGGGACGTGCATTCTATTAGATGCAGGAAGATAGGGGCAATAACAGGTCTGTGATGCCCTTAGATGTTCTGGGCCGCACGCGCGCTACACTGATGCATTCAACGAGT------TT-CCTTGGCCGAGAGGTCTGGGCAATCTTTTGAACGTGCATCGTGATAGGGATAGATTATTGCAATTATTAATCTTGAACGAGGAATTCCTAGTAAACGCAGATCATCAATCTGCATTGATTACGTCCCTGCCCTTTGTACACACCGCCCGTCGCACCTACCGATTGGATGGTATACTGACGTTCTTGCTTTATTCCGTATTACACCACAACCAGGTGTAGATCCAGTAGAAGCTGCTGCAGCTGTGGCT----GGTGAGTCTTCAACTGCAACATGGACGGTTGTTTGGACTGACTTATTAACAGCTTGTGACCGTTACCGTGCTAAAGCTTACCGTGTAGATCCAGTTCCAAATACAACTGATCAATTCTTTGCATTTATCGCATACGAATGTGATTTATTTGAAGAAGGTTCATTAGCTAACTTAACAGCGTCTATTATTGGTAACGTATTCGGTTTCAAAGCCGTATCTGCTTTACGTTTAGAAGATATGCGTATTCCTCACTCTTATTTAAAAACATTCCAAGGTCCTGCGACTGGTGTTGTTGTAGAGCGTGAGCGTTTAAACAAATATGGTACTCCATTATTAGGTGCTACAGTAAAACCAAAATTAGGTTTATCTGGTAAAAACTACGGTCGTGTAGTATATGAAGGTTTAAAAGGTGGTTTAGACTTCTTAAAAGATGATGAGAACATTAACTCACAACCATTTATGCGTTGGAGAGAGCGTTTCTTAAACTGTATGGAAGGTATTAACCGTGCTTCTGCTGCTACAGGTGAAGTTAAAGGTTCTTACTTAAACATCACTGCAGGTACAATGGAAGAAGTTTACAAACGTGCTGAGTACGCTAAATCAGTAGGTTCTATCATTGTAATGATCGATTTAGTAATGGGTTATACAGCAATTCAAAGTGCTGCTATTTGGGCTCGTGATAACGATATGTTATTACACTTACACCGTGCAGGTAACTCTACATACGCTCGTCAAAAGAATCATGGTATTAACTTCCGTGTTATCTGTAAATGGATGCGTATGTCTGGCGTAGATCATATTCAC-GCTGGTACAGTTGTAGGTAAATTAGAAGGTGATCCTTTAATGATTAAAGGTTTTTACGATACTTTATTAGCTACAAACTTAGAAGTTAACTTACCTTGCGGTATCTTCTTCGAAATGACTTGGGCTAGTTTACGTAAATGTATGCCGGTTGCATCTGGTGGTATCCACTGTGGTCAAATGCACCAATTAATTCACTACTTAGGTGATGACGTAGTATTACAATTCGGTGGTGGTACAATTGGTCACCCTGATGGTATTCAAGCTGGTGCTACAGCTAACCGTGTTGCTTTAGAAGCAATGGTATTAGCTCGTAACGAAGGCGCTGATTACTTCAATAACCAAGTTGGTCCTCAAATCTTACGTGATGCAGCAAAAACTTGCGGTCCTTTACAAACAGCGTTAGAT
>Halamphora_coloradiana_6020-AMPH025_KJ463450_KJ463480
TATATCAGTTATAGTTTATTTGATAGTCCCTC-ACTACTTGGAT-AACCGTAG-TAATTCTAGAGCTAATACATGCGTCAATACCCC-TATG--GGGTGGTATTTATTAGATGGAAACCAACCCCTTCG-----GGGTGATGTGGTGAATCATAATAAGCTTGCGGATCGC-CGGT-------GGCGATGGATCATTCAAGTTTCTGCCCTATCAGCTTTGGACGGTAAGGTATTGGCTTACCGTGGCTTTAACGGGTAACGGGGAATTAGGGTTCGATTCCGGAGAGGGAGCCTGAGAAACGGCTACCACATCCAAGGAAGGCAGCAGGCGCGTAAATTACCCAATCTTGACACAAGGAGGTAGTGACAATAAATAACAATGCCGGGCCTT-CAAGGTCTGGCAATTGGAATGAGAACAATTTAAACCCCTTATCGAGGATCAATTGGAGGGCAAGTCTGGTGCCAGCAGCCGCGGTAATTCCAGCTCCAATAGCGTATATTAAAGTTGTTGCAGTTAAAAAGCTCGTAGTTGGATTTGTGGTGGCC-------------------------------------------ATCC-TTGGGTGGATCTTGTGTGGCATTAGGTTGTCGTGCAGGGGATGCCCATCGTTTACTGTGAAAAAATTAGAGTGTTCAAAGCAGGCTTATGCCGT-TGAATATATTAGCATGGAATAATAAGATAGGACCTTGGTACTATTTTGTTGGTTTGCGCACCGAGGTAATGATTAATAGGGACAGTTGTGGGTATTCGTATTCCATTGTCAGAGGTGAAATTCTTGGATTTCTGGAAGACGAACTAATGCGAAAGCATTTACCAAGGATGTTTTCATTAATCAAGAACGAAAGTTAGGGGATCGAAGATGATTAGATACCATCGTAGTCTTAACCATAAACTATGCCGACAAGGGATTGGCGGGGTTTCTTTTC-GTCTCCGTCAGCACCTTATGAGAAATCACAAGTTTTTGGGTTCCGGGGGG-AGTATGGTCGCAAGGCTGAAACTTAAAGAAATTGACGGAAGGGCACCACCAGGAGTGGAGCCTGCGGCTTAATTTGACTCAACACGGGAAAACTTACCAGGTCCAGACAAAGTGAGGATTGACAGATTGAGAGCTCTTTCTTGATTCTTTGGGTGGTGGTGCATGGCCGTTCTTAGTTGGTGGAGTGATTTGTCTGGTTAATTCCGTTAACGAACGAGACCCCTGCCTGCTAAATAGTCCTTTGAGTGATTTT-CACTGATT--TGGGCTTCTTAGAGGGACGTGCATTCTATTAGATGCAGGAAGATAGGGGCAATAACAGGTCTGTGATGCCCTTAGATGTTCTGGGCCGCACGCGCGCTACACTGATGCATTCAACGAGT------TT-CCTTGGCCGAGAGGCCTGGGCAATCTTTTGAACGTGCATCGTGATAGGGATAGATTATTGCAATTATTAATCTTGAACGAGGAATTCCTAGTAAACGCAGATCATCAATCTGCATTGATTACGTCCCTGCCCTTTGTACACACCGCCCGTCGCACCTACCGATGG-------TACTGACGTTCTTGCTTTATTCCGTATTACACCACAACCAGGTGTAGATCCAGTAGAAGCTGCAGCAGCTGTAGCT----GGTGAATCTTCTACTGCAACATGGACAGTTGTATGGACTGACTTATTAACAGCTTGTGACCGTTATCGTGCTAAGGCTTACCGTGTAGATCCAGTTCCTAATACAACTGATCAATTCTTTGCATTTATCGCATATGAATGTGATTTATTTGAAGAAGGTTCGTTAGCTAACTTAACAGCTTCTATTATNGGAAACGTATTTGGTTTCAAAGCCGTATCTGCTTTACGTTTAGAAGATATGCGTATTCCTCACTCTTACTTAAAAACATTCCAAGGTCCTGCGACTGGTGTTGTTGTAGAGCGTGAGCGTTTAAACAAATACGGTACTCCATTATTAGGTGCTACAGTAAAACCTAAATTAGGTTTATCTGGTAAAAACTACGGTCGTGTAGTATATGAAGGTTTAAAAGGTGGTTTAGACTTTTTAAAAGATGATGAAAACATTAACTCACAACCATTCATGCGTTGGAGAGAACGTTTCTTAAACTGTATGGAAGGTATTAACCGCGCTTCTGCTGCTACAGGTGAAGTAAAAGGTTCTTACTTAAACATCACAGCAGGTACAATGGAAGAAGTTTACAAACGTGCTGAGTACGCAAAATCAGTAGGTTCTGTAATTGTGATGATCGATTTAGTTATGGGTTACACAGCAATTCAAAGTGCAGCTATTTGGTCTCGTGAAAATGATATGTTATTACATTTACACCGTGCAGGTAACTCTACATATGCTCGTCAAAAGAACCACGGTATTAACTTCCGTGTAATCTGTAAATGGATGCGTATGTCTGGTGTAGATCACATCCAC-GCTGGTACTGTTGTAGGTAAATTAGAAGGTGATCCTTTAATGATTAAAGGTTTCTACGATACTTTATTAGCTACAAATTTAGAAGTTAATTTACCATGTGGTATTTTCTTCGAGATGACTTGGGCTAGTTTACGTAAATGTATGCCAGTTGCATCAGGTGGTATTCATTGTGGTCAAATGCACCAATTAATTCATTATTTAGGTGATGATGTAGTATTACAATTTGGTGGTGGTACAATTGGTCACCCAGATGGTATCCAAGCTGGTGCTACAGCTAACCGTGTTGCTTTAGAAGCAATGGTATTAGCTCGTAACGAAGGTGCTGATTATTTCAATAACCAAGTGGGTCCTCAAATTTTACGTGAAGCAGCAAAAACTTGCGGTCCTTTACAAACAGCGTTAGAT
>Halamphora_veneta_6020-AMPH005_KJ463452_KJ463482
TATATCAGTTATAGTTTATTTGATAGTCCCTC-ACTACTTGGAT-AACCGTAG-TAATTCTAGAGCTAATACATGCGTCAATACCCC-TATG--GGGTGGTATTTATTAGATGGAAACCAACCCCTTCG-----GGGTGATGTGGTGAATCATAATAAGCTTGCGGATCGC-CGGT-------GGCGATGGATCATTCAAGTTTCTGCCCTATCAGCTTTGGACGGTAAGGTATTGGCTTACCGTGGCTTTAACGGGTAACGGGGAATTAGGGTTCGATTCCGGAGAGGGAGCCTGAGAAACGGCTACCACATCCAAGGAAGGCAGCAGGCGCGTAAATTACCCAATCTTGACACAAGGAGGTAGTGACAATAAATAACAATGCCGGGCCTT-CAAGGTCTGGCAATTGGAATGAGAACAATTTAAACCCCTTATCGAGGATCAATTGGAGGGCAAGTCTGGTGCCAGCAGCCGCGGTAATTCCAGCTCCAATAGCGTATATTAAAGTTGTTGCAGTTAAAAAGCTCGTAGTTGGATTTGTGGTGGCC-------------------------------------------ATCC-TTGGGTGGATCCTGTGTGGCATTAGGTTGTCGTGCAGGGGATGCCCATCGTTTACTGTGAAAAAATTAGAGTGTTCAAAGCAGGCTTATGCCGT-TGAATATATTAGCATGGAATAATAAGATAGGACCTTGGTACTATTTTGTTGGTTTGCGCACCGAGGTAATGATTAATAGGGACAGTTGTGGGTATTCGTATTCCATTGTCAGAGGTGAAATTCTTGGATTTCTGGAAGACGAACTAATGCGAAAGCATTTACCAAGGATGTTTTCATTAATCAAGAACGAAAGTTAGGGGATCGAAGATGATTAGATACCATCGTAGTCTTAACCATAAACTATGCCGACAAGGGATTGGCGGGGTTTCGTTTC-GTCTCCGTCAGCACCTTATGAGAAATCACAAGTTTTTGGGTTCCGGGGGG-AGTATGGTCGCAAGGCTGAAACTTAAAGAAATTGACGGAAGGGCACCACCAGGAGTGGAGCCTGCGGCTTAATTTGACTCAACACGGGAAAACTTACCAGGTCCAGACAAAGTGAGGATTGACAGATTGAGAGCTCTTTCTTGATTCTTTGGGTGGTGGTGCATGGCCGTTCTTAGTTGGTGGAGTGATTTGTCTGGTTAATTCCGTTAACGAACGAGACCCCTGCCTGCTAAATAGTCCTTTGAGTGATTTT-CACTGATT--TGGGCTTCTTAGAGGGACGTGCATTCTATTAGATGCAGGAAGATAGGGGCAATAACAGGTCTGTGATGCCCTTAGATGTTCTGGGCCGCACGCGCGCTACACTGATGCATTCAACGAGT------TT-CCTTGGCCGAGAGGCCTGGGCAATCTTTTGAACGTGCATCGTGATAGGGATAGATTATTGCAATTATTAATCTTGAACGAGGAATTCCTAGTAAACGCAGATCATCAATCTGCATTGATTACGTCCCTGCCCTTTGTACACACCGCCCGTCGCACCTACCGATGG-------TACTGACGTTCTTGCTTTATTCCGTATTACACCACAACCAGGTGTAGATCCAGTAGAAGCTGCAGCAGCTGTAGCT----GGTGAATCTTCTACTGCAACATGGACAGTTGTATGGACTGACTTATTAACAGCTTGTGACCGTTATCGTGCTAAGGCTTACCGTGTAGATCCAGTTCCTAATACAACTGATCAATTCTTTGCATTTATCGCATATGAATGTGATTTATTTGAAGAAGGTTCGTTAGCTAACTTAACAGCTTCTATTATTGGAAACGTATTTGGTTTCAAAGCCGTATCTGCTTTACGTTTAGAAGATATGCGTATTCCTCACTCTTACTTAAAAACATTCCAAGGTCCTGCGACTGGTGTTGTTGTAGAGCGTGAGCGTTTAAACAAATACGGTACTCCATTATTAGGTGCTACAGTAAAACCTAAATTAGGTTTATCTGGTAAAAACTACGGTCGTGTAGTATATGAAGGTTTAAAAGGTGGTTTAGACTTTTTAAAAGATGATGAAAACATTAACTCACAACCATTCATGCGTTGGAGAGAACGTTTCTTAAACTGTATGGAAGGTATTAACCGCGCTTCTGCTGCTACAGGTGAAGTAAAAGGTTCTTACTTAAACATCACAGCAGGTACAATGGAAGAAGTTTACAAACGTGCTGAGTACGCAAAATCAGTAGGTTCTGTAATTGTGATGATCGATTTAGTTATGGGTTACACAGCAATTCAAAGTGCAGCTATTTGGTCTCGTGAAAATGATATGTTATTACATTTACACCGTGCAGGTAACTCTACATATGCTCGTCAAAAGAACCACGGTATTAACTTCCGTGTAATCTGTAAATGGATGCGTATGTCTGGTGTAGATCACATCCAC-GCTGGTACTGTTGTAGGTAAATTAGAAGGTGATCCTTTAATGATTAAAGGTTTCTACGATACTTTATTAGCTACAAATTTAGAAGTTAATTTACCATGTGGTATTTTCTTCGAGATGACTTGGGCTAGTTTACGTAAATGTATGCCAGTTGCATCAGGTGGTATTCATTGTGGTCAAATGCACCAATTAATTCATTATTTAGGTGATGATGTAGTATTACAATTTGGTGGTGGTACAATTGGTCACCCAGATGGTATCCAAGCTGGTGCTACAGCTAACCGTGTTGCTTTAGAAGCAATGGTATTAGCTCGTAACGAAGGTGCTGATTATTTCAATAACCAAGTGGGTCCTCAAATTTTACGTGAAGCAGCAAAAACTTGCGGTCCTTTACAAACAGCGTTAGAT
>Halamphora_oligotraphenta_9561-AMPH009_KJ463451_KJ463481
------------------------------------------------------TAATTCTAGAGCTAATACATGCGTCAATACCCT-TCTG--GGGTAGTATTTATTAGATGGAAACCAACCCCTTCG-----GGGTGATGTGGTGAATCATAATAAGCTTGCGGATCGC-CGGT-------GGCGATGGATCATTCAAGTTTCTGCCCTATCAGCTTTGGACGGTAAGGTATTGGCTTACCGTGGCTTTAACGGGTAACGGGGAATTAGGGTTCGATTCCGGAGAGGGAGCCTGAGAGACGGCTACCACATCCAAGGAAGGCAGCAGGCGCGTAAATTACCCAATCTTGACACAAGGAGGTAGTGACAATAAATAACAATGCCGGGCCTT-CTAGGTCTGGCAATTGGAATGAGAACAATTTAAACCCCTTATCGAGGATCAATTGGAGGGCAAGTCTGGTGCCAGCAGCCGCGGTAATTCCAGCTCCAATAGCGTATATTAAAGTTGTTGCAGTTAAAAAGCTCGTAGTTGGATTTGTGGTGGCC-------------------------------------------ATCC-TTGGGTGGATCCAGTGTGGCATTAGGTTGTCGTGCTGGGGATGCCCATCGTTTACTGTGAAAAAATTAGAGTGTTCAAAGCAGGCTTATGCCGT-TGAATATATTAGCATGGAATAATGAGATAGGACCTTGGTACTATTTTGTTGGTTTGCGCACCGAGGTAATGATTAATAGGGACAGTTGTGGGTATTCGTATTCCATTGTCAGAGGTGAAATTCTTGGATTTCTGGAAGACGAACTAATGCGAAAGCATTTACCAAGGATGTTTTCATTAATCAAGAACGAAAGTTAGGGGATCGAAGATGATTAGATACCATCGTAGTCTTAACCATAAACTATGCCGACAAGGGATTGGCGGGGCTTCGTTTA-GTCTCCGTCAGCACCTTATGAGAAATCACAAGTTTTTGGGTTCCGGGGGG-AGTATGGTCGCAAGGCTGAAACTTAAAGAAATTGACGGAAGGGCACCACCAGGAGTGGAGCCTGCGGCTTAATTTGACTCAACACGGGAAAACTTACCAGGTCCAGACAAAGTGAGGATTGACAGATTGAGAGCTCTTTCTTGATTCTTTGGGTGGTGGTGCATGGCCGTTCTTAGTTGGTGGAGTGATTTGTCTGGTTAATTCCGTTAACGAACGAGACCCCTGCCTGCTAAATAGTCCTTTGAGTGATTTT-CACTGATT--TGGGCTTCTTAGAGGGACGTGCATTCTATTAGATGCAGGAAGATAGGGGCAATAACAGGTCTGTGATGCCCTTAGATGTTCTGGGCCGCACGCGCGCTACACTGATGCATTCAACGAGT------TT-CCTTGGCCGAGAGGCCTGGGCAATCTTTTGAACGTGCATCGTGATAGGGATAGATTATTGCAATTATTAATCTTGAACGAGGAATTCCTAGTAAACGCAGATCATCAATCTGCATTGATTACGTCCCTGCCCTTTGTACACACCGCCCGTCGCACCTACCGATGG-------TACTGACGTTCTTGCTTTATTCCGTATTACACCACAACCAGGTGTAGATCCAGTAGAAGCTGCTGCAGCTGTAGCT----GGTGAATCTTCTACTGCAACATGGACAGTTGTATGGACTGACTTATTAACAGCTTGTGACCGTTACCGTGCTAAAGCTTACCGTGTAGATCCAGTTCCTAATACAACTGATCAATTCTTCGCATTTATCGCATATGAATGTGATTTATTTGAAGAAGGTTCGTTAGCTAACTTAACAGCTTCTATTATTGGAAACGTATTTGGTTTCAAAGCCATATCTGCTTTACGTTTAGAAGATATGCGTATCCCTCACTCTTACTTAAAAACATTCCAAGGTCCTGCGACTGGTGTTGTTGTAGAGCGTGAACGTTTAAACAAATATGGTACTCCATTATTAGGTGCTACAGTAAAACCTAAATTAGGTTTATCTGGTAAAAACTACGGTCGTGTAGTATATGAAGGTTTAAAAGGTGGTTTAGACTTCTTAAAAGATGACGAAAACATTAACTCACAACCATTCATGCGTTGGAGAGAACGTTTCTTAAACTGTATGGAAGGTATTAACCGTGCTTCTGCTGCTACAGGTGAAGTAAAAGGTTCTTACTTAAACATTACAGCAGGTACAATGGAAGAAGTTTATAAACGTGCTGAGTACGCAAAATCAGTAGGTTCTATAATTGTGATGATCGATTTAGTTATGGGTTACACAGCAATTCAAAGTGCTGCTTATTGGTCTCGTGAAAACGATATGTTATTACACTTACACCGTGCAGGTAACTCTACATATGCTCGTCAAAAAAATCACGGTATTAACTTCCGTGTTATTTGTAAATGGATGCGTATGTCTGGTGTAGATCATATCCAC-GCTGGTACAGTTGTAGGTAAATTAGAAGGTGATCCTTTAATGATTAAAGGTTTCTACGATACTTTATTAGCTACAAACTTAGAAGTTAATTTACCATGTGGTATTTACTTCGAAATGACTTGGGCTAGTTTACGTAAATGTATGCCGGTTGCATCAGGTGGTATCCACTGTGGTCAAATGCACCAATTAATTCATTATTTAGGTGATGACGTAGTTTTACAATTTGGTGGTGGTACAATTGGTCACCCAGATGGTATCCAAGCTGGTGCTACAGCTAACCGTGTTGCTTTAGAAGCAATGGTATTAGCTCGTAACGAAGGTGCTGATTACTTTAATAACCAAGTTGGTCCTCAAATTTTACGTGAGGCAGCAAAAACTTGCGGTCCTTTACAAACAGCGTTAGAT
>Halamphora_pratensis_7951-AMPH106_MG027299_MG027464
TATATCAGTTATAGTTTATTTGATAGTCCCTC-ACTACTTGGAT-AACCGTAG-TAATTCTAGAGCTAATACATGCGCTAATACCCC-TTTG--GGGTAGTATTTATTAGATGGAAACCAACCCCTTCG-----GGGTGATGTGGTGAATCATAATAAGCTTGTGGATCGC-CAGT-------GGCGATGGATCATTCAAGTTTCTGCCCTATCAGCTTTGGACGGTAAGGTATTGGCTTACCGTGGCTTTAACGGGTAACGGGGAATTAGGGTTCGATTCCGGAGAGGGAGCCTGAGAAACGGCTACCACATCCAAGGAAGGCAGCAGGCGCGTAAATTACCCAATCTTGACACAAGGAGGTAGTGACAATAAATAACAATGCCGGGCCTT-ACAGGTCTGGCAATTGGAATGAGAACAATTTAAACCCCTTATCGAGGATCAATTGGAGGGCAAGTCTGGTGCCAGCAGCCGCGGTAATTCCAGCTCCAATAGCGTATATTAAAGTTGTTGCAGTTAAAAAGCTCGTAGTTGGATTTTTGGTGGTCCCCACGGTCCGA-TT------CCGGTACT-TCTGGGGACTGTCATCC-TTGGGTGGATTCTGTGTGGCATTAGGTTGTCGTGCAGGGGATGCCCATCGTTTACTGTGAAAAAATTAGAGTGTTCAAAGCAGGCTTATGCCGT-TGAATATATTAGCATGGAATAATAAGATAGGACCTTGGTACTATTTTGTTGGTTTGCGCACCGAGGTAATGATTAATAGGGACAGTTGTGGGTATTCGTATTCCATTGTCAGAGGTGAAATTCTTGGATTTCTGGAAGACGAACTAATGCGAAAGCATTTACCAAGGATGTTTTCATTAATCAAGAACGAAAGTTAGGGGATCGAAGATGATTAGATACCATCGTAGTCTTAACCATAAACTATGCCGACAAGGGATTGGCGGGGTTTCGTTTT-GTCTCCGTCAGCACCTTATGAGAAATCACAAGTTTTTGGGTTCCGGGGGG-AGTATGGTCGCAAGGCTGAAACTTAAAGAAATTGACGGAAGGGCACCACCAGGAGTGGAGCCTGCGGCTTAATTTGACTCAACACGGGAAAACTTACCAGGTCCAGACAAAGTGAGGATTGACAGATTGAGAGCTCTTTCTTGATTCTTTGGGTGGTGGTGCATGGCCGTTCTTAGTTGGTGGAGTGATTTGTCTGGTTAATTCCGTTAACGAACGAGACCCCTGCCTGCTAAATAGTCCTTTGAGTGATTTT-CACTGATT--TGGGCTTCTTAGAGGGACGTGCATTCTATTAGATGCAGGAAGATAGGGGCAATAACAGGTCTGTGATGCCCTTAGATGTTCTGGGCCGCACGCGCGCTACACTGATGCATTCAACGAGT------TT-CCTTGGCCGAGAGGCCTGGGCAATCTTTTGAACGTGCATCGTGATAGGGATAGATTATTGCAATTATTAATCTTGAACGAGGAATTCCTAGTAAACGCAGATCATCAATCTGCATTGATTACGTCCCTGCCCTTTGTACACACCGCCCGTCGCACCTACCGATTGGATGGTATACTGACGTTCTTGCTTTATTCCGTATTACACCACAACCAGGTGTAGATCCAGTAGAAGCTGCTGCAGCTGTAGCT----GGTGAATCTTCTACTGCAACATGGACAGTTGTATGGACTGACTTATTAACAGCTTGTGACCGTTATCGTGCTAAAGCTTACCGTGTAGATCCAGTTCCAAATACAACTGATCAATTCTTTGCATTTATCGCATATGAATGTGATTTATTTGAAGAAGGTTCGTTAGCTAACTTAACAGCTTCTATTATTGGTAACGTATTTGGTTTCAAAGCCGTATCTGCTTTACGTTTAGAAGATATGCGTATTCCTCACTCTTACTTAAAAACATTCCAAGGTCCTGCGACTGGTGTTGTTGTAGAGCGTGAGCGTTTAAACAAATATGGTACTCCATTATTAGGTGCTACAGTAAAACCTAAATTAGGTTTATCTGGTAAAAACTACGGTCGTGTAGTTTATGAAGGTTTAAAAGGTGGTTTAGACTTTTTAAAAGATGATGAAAACATTAACTCACAACCATTCATGCGTTGGAGAGAGCGTTTCTTAAACTGTATGGAAGGTATTAATCGTGCTTCTGCTGCTACAGGTGAAGTAAAAGGTTCTTACTTAAACATCACAGCAGGTACAATGGAAGAAGTTTACAAACGTGCTGAGTACGCAAAATCAGTAGGTTCTGTAATTGTGATGATCGATTTAGTTATGGGTTATACAGCAATTCAAAGTGCTGCTATTTGGTCTCGTGACAATGATATGTTATTACACTTACACCGTGCAGGTAACTCTACATATGCTCGTCAAAAGAACCACGGTATTAACTTCCGTGTTATCTGTAAATGGATGCGTATGTCTGGTGTAGATCATATCCAC-GCTGGTACAGTTGTAGGTAAATTAGAAGGCGATCCTTTAATGATCAAAGGTTTCTACGATACTTTATTAGCAACAAATTTAGAAGTTAATTTACCATGTGGTATTTTCTTCGAGATGACTTGGGCTAGTTTACGTAAATGTATGCCAGTTGCATCAGGTGGTATTCATTGTGGTCAAATGCATCAATTAATTCATTATTTAGGTGATGATGTAGTGTTACAATTTGGTGGTGGTACAATTGGTCACCCAGATGGTATCCAAGCTGGTGCTACAGCTAACCGTGTTGCTTTAGAAGCTATGGTATTAGCTCGTAACGAAGGTGCTGATTATTTCAATAATCAAGTGGGTCCTCAAATTTTACGTGAGGCAGCAAAAACTTGCGGTCCTCTACAAACAGCGTTAGAT
>Halamphora_elongata_6020-AMPH001_MG027259_MG027423
TATATCAGTTATAGTTTATTTGATAGTCCCTC-ACTACTTGGAT-AACCGTAG-TAATTCTAGAGCTAATACATGCGTCAATACCCT-TCTG--GGGTAGTATTTATTAGATGGAAACCAACCCCTTCG-----GGGTGATGTGGTGAATCATAATAAGCTTGCAGATCGC-CAGT-------GGCGATGGATCATTCAAGTTTCTGCCCTATCAGCTTTGGACGGTAAGGTATTGGCTTACCGTGGCTTTAACGGGTAACGGGGAATTAGGGTTCGATTCCGGAGAGGGAGCCTGAGAGATGGCTACCACATCCAAGGAAGGCAGCAGGCGCGTAAATTACCCAATCTTGACACAAGGAGGTAGTGACAATAAATAACAATGCCGGGCCTT-CAAGGTCTGGCAATTGGAATGAGAACAATTTAAATCCCTTATCGAGGATCAATTGGAGGGCAAGTCTGGTGCCAGCAGCCGCGGTAATTCCAGCTCCAATAGCGTATATTAAAGTTGTTGCAGTTAAAAAGCTCGTAGTTGGATTTGTGGTGTTCCCCACTGTCCGA-TT------TCGGTACT-TGTGGGGATTGCCATCC-TTGGGTGGATCCTGTGTGTCATTAGGTTGTCGTGCAGGGGATGCCCATCGTTTACTGTGAAAAAATTAGAGTGTTCAAAGCAGGCTTATGCCGT-TGAATATATTAGCATGGAATAATGAGATAGGACCTTGGTACTATTTTGTTGGTTTGCGCACCGAGGTAATGATTAATAGGGACAGTTGTGGGTATTCGTATTCCATTGTCAGAGGTGAAATTCTTGGATTTCTGGAAGACGAACTAATGCGAAAGCATTTACCAAGGATGTTTTCATTAATCAAGAACGAAAGTTAGGGGATCGAAGATGATTAGATACCATCGTAGTCTTAACCATAAACTATGCCGACAAGGGATTGGCGGGACTTCGTTAC-GTTTCCGTCAGCACCTTATGAGAAATCAAAAGTTTTTGGGTTCCGGGGGG-AGTATGGTCGCAAGGCTGAAACTTAAAGAAATTGACGGAAGGGCACCACCAGGAGTGGAGCCTGCGGCTTAATTTGACTCAACACGGGAAAACTTACCAGGTCCAGACAAAGTGAGGATTGACAGATTGAGAGCTCTTTCTTGATTCTTTGGGTGGTGGTGCATGGCCGTTCTTAGTTGGTGGAGTGATTTGTCTGGTTAATTCCGTTAACGAACGAGACCCCTGCCTGCTAAATAGTCCTTTGAGTGATTTT-CACTGATT--TGGGCTTCTTAGAGGGACGTGCATTCTATTAGATGCAGGAAGATAGGGGCAATAACAGGTCTGTGATGCCCTTAGATGTTCTGGGCCGCACGCGCGCTACACTGATGCATTCAACGAGT------TT-CCTTGGCCGAGAGGCCTGGGCAATCTTTTAAACGTGCATCGTGATAGGGATAGATTATTGCAATTATTAATCTTGAACGAGGAATTCCTAGTAAACGCAGATCATCAATCTGCATTGATTACGTCCCTGCCCTTTGTACACACCGCCCGTCGCACCTACCGATTGGATGGTATACTGACGTTCTTGCTTTATTCCGTATTACACCACAACCAGGTGTAGATCCAGTAGAAGCTGCTGCAGCTGTAGCT----GGTGAATCTTCTACTGCAACATGGACAGTTGTATGGACTGACTTATTAACAGCTTGTGACCGTTACCGTGCTAAAGCTTACCGTGTAGATCCAGTTCCAAACACAACTGATCAATTCTTTGCATTTATCGCATATGAATGCGATTTATTTGAAGAAGGTTCGTTAGCTAACTTAACAGCTTCTATTATTGGAAACGTATTCGGTTTCAAAGCCGTATCTGCTTTACGTTTAGAAGATATGCGTATTCCTCACTCTTACTTAAAAACATTCCAAGGTCCTGCGACTGGTGTTGTTGTAGAGCGTGAGCGTTTAAACAAATATGGTACTCCATTATTAGGTGCTACAGTAAAACCTAAGTTAGGTTTATCTGGTAAAAACTACGGTCGTGTAGTATATGAAGGTTTAAAAGGTGGTTTAGACTTCTTAAAAGATGATGAAAACATTAACTCACAACCATTCATGCGGTGGAGAGAGCGTTTCTTAAACTGTATGGAAGGTATTAACCGTGCTTCTGCTGCTACAGGTGAAGTGAAAGGTTCTTACTTAAACATCACAGCAGGTACAATGGAAGAAGTTTACAAACGTGCTGAATACGCAAAATCAGTAGGTTCTATCATTGTAATGATCGATTTAGTTATGGGTTACACAGCAATTCAAAGTGCTGCTATTTGGGCTCGTGACAACGATATGTTATTACACTTACACCGTGCAGGTAACTCTACATATGCTCGTCAAAAGAACCATGGTATTAACTTCCGTGTTATCTGTAAATGGATGCGTATGTCTGGTGTAGATCATATCCAC-GCTGGTACAGTTGTAGGTAAATTAGAAGGTGATCCTTTAATGATTAAAGGTTTCTACGATACTTTATTAGCTACAAACTTAGAAGTTAATTTACCATGTGGTATTTTCTTCGAAATGACTTGGGCTAGTTTACGTAAATGTATGCCAGTTGCATCAGGTGGTATCCATTGTGGTCAAATGCATCAATTAATTCATTACTTAGGTGATGATGTAGTGTTACAATTCGGTGGTGGTACAATTGGTCACCCAGATGGTATCCAAGCTGGTGCTACAGCTAACCGGGTTGCTTTAGAAGCAATGGTACTAGCTCGTAACGAAGGTGCTGATTACTTTAATAACCAAGTTGGTCCTCAAATCTTACGTGATGCAGCAAAAACTTGCGGTCCTTTACAAACAGCCTTAGAT
>Halamphora_borealis_7282-AMPH077_MG027283_MG027448
TATATCAGTTATAGTTTATTTGATAGTCCCTC-ACTACTTGGAT-AACCGTAG-TAATTCTAGAGCTAATACATGCGTCAATACCCC-TCTG--GGGTAGTATTTATTAGATGGAAACCAACCCCTTCG-----GGGTGATGTGGTGAATCATAATAAGTTTGCGGATCGC-CGGT-------GGCGATGGATCATTCAAGTTTCTGCCCTATCAGCTTTGGACGGTAAGGTATTGGCTTACCGTGGCTTTAACGGGTAACGGGGAATTAGGGTTCGATTCCGGAGAGGGAGCCTGAGAGATGGCTACCACATCCAAGGAAGGCAGCAGGCGCGTAAATTACCCAATCTTGACACAAGGAGGTAGTGACAATAAATAACAATGCCGGGCCTTT-TAGGTCTGGCAATTGGAATGAGAACAATTTAAACCCCTTATCGAGGATCAATTGGAGGGCAAGTCTGGTGCCAGCAGCCGCGGTAATTCCAGCTCCAATAGCGTATATTAAAGTTGTTGCAGTTAAAAAGCTCGTAGTTGGATTTGTGGTGGTTCCCGGGGTCCGA-TT------TCGGTACC-GTTGGGAACCGCCATCC-TTGGGCGGATCCTGTGTGGCATTAGGTTGTCGTGCAGGGGATGCCCATCGTTTACTGTGAAAAAATTAGAGTGTTTAAAGCAGGCTTATGCCGT-TGAATATATTAGCATGGAATAATGAGATAGGACCTTGGTACTATTTTGTTGGTTTGCGCACTGAGGTAATGATTAATAGGGACAGTTGTGGGTATTCGTATTCCATTGTCAGAGGTGAAATTCTTGGATTTCTGGAAGACGAACTAATGCGAAAGCATTTACCAAGGATGTTTTCATTAATCAAGAACGAAAGTTAGGGGATCGAAGATGATTAGATACCATCGTAGTCTTAACCATAAACTATGCCGACAAGGGATTGGCGGGGTCTCGTTAC-GTCTCCGTCAGCACCTTATGAGAAATCACAAGTTTTTGGGTTCCGGGGGG-AGTATGGTCGCAAGGCTGAAACTTAAAGAAATTGACGGAAGGGCACCACCAGGAGTGGAGCCTGCGGCTTAATTTGACTCAACACGGGAAAACTTACCAGGTCCAGACAAAGTGAGGATTGACAGATTGAGAGCTCTTTCTTGATTCTTTGGTTGGTGGTGCATGGCCGTTCTTAGTTGGTGGAGTGATTTGTCTGGTTAATTCCGTTAACGAACGAGACCCCTGCCTGCTAAATAGTCCTTTGAGTGATTTT-CACTGATT--GGGGCTTCTTAGAGGGACGTGCATTCTATTAGATGCAGGAAGATAGGGGCAATAACAGGTCTGTGATGCCCTTAGATGTTCTGGGCCGCACGCGCGCTACACTGATGCATTCAACGAGT------TT-CCTTGGCCGAGAGGCCTGGGCAATCTTTTGAACGTGCATCGTGATAGGGATAGATTATTGCAATTATTAATCTTGAACGAGGAATTCCTAGTAAACGCAGATCATCAATCTGCATTGATTACGTCCCTGCCCTTTGTACACACCGCCCGTCGCACCTACCGATTGGATGGTGTACTGACGTTCTTGCTTTATTCCGTATTACACCACAACCAGGTGTAGATCCAGTAGAAGCTGCTGCAGCTGTAGCT----GGTGAGTCTTCAACTGCAACATGGACAGTTGTATGGACTGACTTATTAACAGCTTGTGACCGTTACCGTGCTAAAGCTTACCGTGTAGATCCAGTTCCAAACACAACAGATCAATTCTTTGCATTTATCGCATATGAATGTGATTTATTCGAAGAAGGTTCATTAGCTAACTTAACAGCTTCTATTATTGGTAACGTATTCGGTTTCAAAGCCGTATCTGCTTTACGTTTAGAAGATATGCGTATTCCTCACTCTTACTTAAAAACATTCCAAGGTCCTGCCACTGGTGTTGTTGTAGAACGTGAGCGTTTAAACAAATATGGTACTCCATTATTAGGTGCTACAGTAAAACCAAAATTAGGTTTATCTGGTAAAAACTATGGTCGTGTAGTATATGAAGGTTTAAAAGGTGGTTTAGACTTCTTAAAAGATGATGAAAACATTAACTCACAACCATTCATGCGTTGGAGAGAACGTTTCTTAAACTGTATGGAAGGTATTAACCGTGCTTCTGCTGCTACAGGTGAAGTTAAAGGTTCTTACTTAAACATCACTGCAGGTACAATGGAAGAAGTTTACAAACGTGCTGAATATGCTAAAGCAGTAGGTTCTGTAATTGTAATGATCGATTTAGTAATGGGTTATACAGCAATTCAAAGTGCTGCTATCTGGGCTCGTGAAAATGACATGTTATTACACTTACACCGTGCAGGTAACTCTACATACGCTCGTCAAAAAAATCATGGTATCAACTTCCGTGTTATTTGTAAATGGATGCGTATGTCTGGTGTAGATCATATCCAC-GCTGGTACAGTTGTAGGTAAATTAGAAGGTGATCCTTTAATGATTAAAGGTTTCTACGATACTTTATTAGCAACAAACTTAGAAGTTAACTTACCTTGTGGTATCTTCTTCGAAATGACTTGGGCTAGTTTACGTAAATGTATGCCAGTTGCATCAGGTGGTATCCACTGTGGTCAAATGCACCAATTAATTCACTATTTAGGTGATGATGTAGTATTACAATTTGGTGGTGGTACAATTGGTCACCCTGATGGTATTCAAGCCGGTGCTACAGCTAACCGTGTTGCTTTAGAGGCAATGGTATTAGCTCGTAACGAAGGTGCTGATTACTTCAACAACCAAGTTGGTCCTCAAATCTTACGCGATGCTGCAAAAACTTGTGGTCCTTTACAAACAGCATTAGAT
>Halamphora_adumbratoides_6838-AMPH041_MG027270_MG027434
TATATCAGTTATTGTTTATTTGATAGTCCCTT-ACTACTTGGAT-AACCGTAG-TAATTCTAGAGCTAATACATGCGCAAACACTGT-TCTG--CAGTGGTATTTATTAGATGGAAACCAACCCCTTCG-----GGGTGATGTGGTGAATCATAATAAGCTAATGGATCGC-CAGT-------GGCGATGGATCATTCAAGTTTCTGCCCTATCAGCTTTGGACGGTAAGGTATTGGCTTACCGTGGCTTTAACGGGTAACGGGGGATTAGGGTTTGATTCCGGAGAGGGAGCCTGAGAGACGGCTACCACATCCAAGGAAGGCAGCAGGCGCGTAAATTACCCAATCTTGACACAAGGAGGTAGTGACAATAAATAACAATGCCGGGCCCTC-TGGGTCTGGCAATTGGAATGAGAACAATTTAAACCCTTTAACGAGGATCAATTGGAGGGCAAGTCTGGTGCCAGCAGCCGCGGTAATTCCAGCTCCAATAGCGTATATTAAAGTTGTTGCAGTTAAAAAGCTCGTAGTTGGATTTGTGGTGGTCCCTGTGGTCCAA-TA------ATGGTACT-TTCGGGGACTGCCATCC-TTGGGTGGATCCTGTGTGGCATTAGGTTGTCGTGCAGGGGATGCCCATCGTTTACTGTGAAAAAATTAGAGTGTTCAAAGCAGGCTTATGCCGA-TGAATAGATTAGCATGGAATAATGAGATAGGACCTCGGTACTATTTTGTTGGTTTGCGCACTGAGGTAATGATTAACAGGGACAGTTGTGGGTATTCGTATTGCATTGTCAGAGGTGAAATTCTTGGATTTCTGCAAGACGAACTAATGCGAAAGCATTTACCAAGGATGTTTTCATTAATCAAGAACGAAAGTATGGGGATCGAAGATGATTAGATACCATCGTAGTCTATACCATAAACTATGCCGACAAGGGATTGGCGGGGTTTCGTTAC-GTCTCCGTCAGCACCTTATGAGAAATCATAAGTTTTTGGGTTCCGGGGGG-AGTATGGTCGCAAGGCTGAAACTTAAAGAAATTGACGGAAGGGCACCACCAGGAGTGGAGCCTGCGGCTTAATTTGACTCAACACGGGAAAACTTACCAGGTCCAGACAAAGTGAGGATTGACAGATTGAGAGCTCTTTCTTGATTCTTTGGTTGGTGGTGCATGGCCGTTCTTAGTTGGTGGAGTGATTTGTCTGGTTAATTCCGTTAACGAACGAGACCCCCGCCTGCTAAATAGTGCCATGAGTGATATTTCACTGATT--GGTGCTTCTTAGAGGGACGTGCATTCTATTAGATGCAGGAGGATGGGGGCAATAACAGGTCTGTGATGCCCTTAGATGTTCTGGGCCGCACGCGCGCTACACTGATGCATTCAACGAGT-----TTA-CCTTGGCCGAGAGGCCTGGGCAATCTTTTAAACCTGCATCGTGATAGGGATAGATTATTGCAATTATTAATCTTGAACGAGGAATTCCTAGTAAACGCAGGTCATCAGCCTGCATTGATTACGTCCCTGCCCTTTGTACACACCGCCCGTCGCACCTACCGATTGGATGGTCTACTGACGTTCTTGCTTTATTCCGTATTACACCACAACCAGGTGTAGATCCGGTAGAAGCAGCTGCAGCCGTAGCT----GGTGAGTCTTCAACTGCAACATGGACAGTTGTATGGACTGACTTATTAACAGCTTGTGACCGTTACCGTGCTAAAGCTTACCGTGTAGATCCAGTTCCAAACACAACTGATCAATTCTTTGCATTTATTGCATATGAATGTGATTTATTTGAAGAAGGTTCATTAGCTAACTTAACAGCTTCTATTATTGGTAACGTATTCGGTTTCAAAGCCGTATCTGCTTTACGTTTAGAAGATATGCGTATTCCTCACTCTTACTTAAAAACATTCCAAGGTCCTGCGACTGGTGTTGTTGTAGAACGTGAGCGTTTAAACAAATATGGTACTCCTTTATTAGGTGCCACTGTAAAACCTAAGTTAGGTTTATCTGGTAAAAACTACGGCCGTGTAGTATTCGAAGGTTTAAAAGGTGGTTTAGACTTCTTAAAAGATGATGAGAACATTAACTCACAACCATTCATGCGTTGGAGAGAGCGTTTCTTAAACTGTATGGAAGGTATTAACCGTGCTTCTGCTGCGACAGGTGAAGTTAAAGGTTCTTACTTAAACGTTACTGCTGCTACAATGGAAGAAGTTTACAAACGTTCTGAATATGCTAAGTCAGTAGGTTCTGTAATTATCATGATCGATTTAGTTATGGGTTACACAGCAATTCAAAGTATTGCTATTTGGGCTCGTGAAAACGATATGTTATTACACTTACACCGTGCAGGTAACTCTACATACGCTCGTCAAAAAAATCATGGTATTAACTTCCGTGTAATTTGTAAATGGATGCGTATGTCTGGTGTGGATCATATTCAC-GCTGGTACAGTTGTAGGTAAATTAGAAGGTGATCCTTTAATGATTAAAGGTTTCTACGATAGTTTATTAGCAACAAATTTAGAAGTTAACTTACCATGTGGTATTTTCTTCGAAATGACTTGGGCTAGTTTACGTAAATGTATGCCAGTTGCATCTGGTGGTATCCACTGTGGTCAAATGCACCAATTAGTTCATTACTTAGGTGATGATGTAGTATTACAATTCGGTGGTGGTACAATTGGTCACCCTGATGGTATTCAAGCTGGTGCTACAGCTAACCGTGTTGCTTTAGAAGCAATGGTATTAGCTCGTAACGAAGGTGCTGATTACTTTAA----------------------------------------------------------------------
>Halamphora_pellicula_1062-AMPH153_MG027320_MG027486
TATATCAGTTATAGTTTCTTTGATAATCCCTT-ACTATTTGGAT-AACCGTAG-TAATTCTAGAGCTAATACATGCGTCAATACCCT-TCTG--GGGTAGTATTTATTAGATGGAAACCAACCCCTTTG-----GGGTGATGTGGTGAATCATACTAAATTAATGGATCGC-CGGT-------GGCGATGGATCATTCAAGTTTCTGCCCTATCAGCTTTGGACGGTAAGGTATTGGCTTACCGTGGCTTTAACGGGTAACGGGGAATTAGGGTTCGATTCCGGAGAGGGAGCCTGAGAGACGGCTACCACATCCAAGGAAGGCAGCAGGCGCGTAAATTACCCAATCTTGACACAAGGAGGTAGTGACAATAAATAACAATGCCGGGCCTTT-TAGGTCTGGCAATTGGAATGAGAACAATTTAAACCCATTATCGAGGATCAATTGGAGGGCAAGTCTGGTGCCAGCAGCCGCGGTAATTCCAGCTCCAATAGCGTATATTAAAGTTGTTGCAGTTAAAAAGCTCGTAGTTGGACTTGTGGTGGTTCCTGGGGTCCAAACC------TTGGTACC-TCTGGGGACTGCCATCC-TTGGGTGGATCTCGTGTGGCATTAGGTTGTCGTGCGGGGGATGCCCATCGTTTACTGTGAAAAAATCAGAGTGTTCAAAGCAGGCTTATGCCGT-TGAATGTATTAGCATGGAATAATGAGATAGGACCTTGGTACTATTTTGTTGGTTTGCGCACCGAGGTAATGATTAATAGGGACAGTTGTGGGTATTCGTATTCCATTGTCAGAGGTGAAATTCTTGGATTTCTGGAAGACGAACTAATGCGAAAGCATTTACCAAGGATGTTTTCATTAATCAAGAACGAAAGTTAGGGGATCGAAGATGATTAGATACCATCGTAGTCTTAACCATAAACTATGCCGACAAGGGATTGGCGGGGTCTCGTTAC-GTCTCCGTCAGCACCTTAGGAGAAATCATAAGTTTTTGGGTTCCGGGGGG-AGTATGGTCGCAAGGCTGAAACTTAAAGAAATTGACGGAAGGGCACCACCAGGAGTGGAGCCTGCGGCTTAATTTGACTCAACACGGGAAAACTTACCAGGTCCAGACAAAGTGAGGATTGACAGATTGAGAGCTCTTTCTTGATTCTTTGGTTGGTGGTGCATGGCCGTTCTTAGTTGGTGGAGTGATTTGTCTGGTTAATTCCGTTAACGAACGAGACCCCTGCCTGCTAAATAGTCCTTTGAGTGAT-TTTCACTGATT--GGGGCTTCTTAGAGGGACGTGCAT-CTATTAGATGCAGGAAGATAGGGGCAATAACAGGTCTGTGATGCCCTTAGATGTTCTGGGCCGCACGCGCGCTACACTGATGCAATCAACGAGTG----TTA-CCTTGGCCGAGAGGTCTGGGCAATCTTTTGAACCTGCATCGTGATAGGGATAGATTATTGCAATTATTAATCTTGAACGAGGAATTCCTAGTAAACGCAGATCATCAGTCTGCATTGATTACGTCCCTGCCCTTTGTACACACCGCCCGTCGCACCTACCGATTGGATGGTGTACTGACGTTCTTGCTTTATTCCGTATTACACCACAACCAGGTGTAGATCCAGTAGAAGCTGCTGCAGCCGTAGCT----GGTGAGTCTTCAACTGCAACATGGACAGTTGTATGGACTGACTTATTAACAGCTTGTGACCGTTACCGTGCTAAAGCTTACCGTGTAGATCCAGTTCCAAATACAACTGATCAATTCTTTGCATTTATCGCATACGAATGTGATTTATTCGAAGAAGGTTCATTAGCTAACTTAACAGCTTCTATTATTGGTAACGTATTCGGTTTCAAAGCCGTATCTGCTTTACGTTTAGAAGATATGCGTATTCCTCATTCATACTTAAAAACATTCCAAGGTCCTGCGACTGGTGTTGTTGTAGAGCGTGAGCGTTTAAACAAATATGGTACTCCATTATTAGGTGCTACAGTAAAACCTAAATTAGGTTTATCTGGTAAAAACTATGGTCGTGTAGTATACGAAGGTTTAAAAGGTGGTTTAGACTTCTTAAAAGATGATGAAAACATTAACTCACAACCATTCATGCGTTGGAGAGAACGTTTCTTAAACTGTATGGAAGGTATTAACCGTGCATCTTCTGCAACAGGTGAAGTTAAAGGTTCTTACTTAAACATCACTGCAGGTACTATGGAAGAAGTTTACAAACGTGCTGAGTACGCTAAAGCAGTAGGTTCTGTAATTGTAATGATCGATTTAGTTATGGGTTACACAGCAATTCAAAGTATTGCTTTATGGGCTCGTGAAAACGATATGTTATTACATTTACACCGTGCTGGTAACTCTACTTACGCTCGTCAAAAAAATCATGGTATTAACTTCCGTGTTATTTGTAAATGGATGCGTATGTCTGGTGTAGATCATATCCAC-GCTGGTACAGTTGTAGGTAAATTAGAAGGTGATCCTTTAATGATTAAAGGTTTCTACGATACTTTATTAGCTACAAACTTAGAAGTTAACTTACCATGTGGTATTTTCTTCGAAATGACTTGGGCTAGTTTACGTAAATGTATGCCAGTTGCATCTGGTGGTATCCACTGTGGTCAAATGCACCAATTAATTCATTACTTAGGTGATGACGTAGTATTACAATTTGGTGGTGGTACAATTGGTCACCCAGATGGTATTCAAGCTGGTGCTACAGCTAACCGTGTTGCTTTAGAAGCAATGGTATTAGCTCGTAACGAAGGCGCTGACTACTTCAACCAACAAGTTGGTCCTCAAATCTTACGTGATGCAGCAAAAACTTGCGGTCCTTTACAAACAGCGTTAGAT
>Halamphora_holsatica_1062-AMPH154_MG027321_MG027487
TATATCAGTTATAGTTTATTTGATAGTCCCTT-ACTACTTGGAT-AACCGTAG-TAATTCTAGAGCTAATACATGCGTCAACACCCT-TCTG--GGGTGGTATTTATTAGATGGAAACCAACCCCTTCG-----GGGTGATGTGGTGAATCATAATAAGCTTGTGGATCGC-CAGT-------GGCGATGGATCATTCAAGTTTCTGCCCTATCAGCTTTGGACGGTAAGGTATTGGCTTACCGTGGCTTTAACGGGTAACGGGGAATTAGGGTTCGATTCCGGAGAGGGAGCCTGAGAGACGGCTACCACATCCAAGGAAGGCAGCAGGCGCGTAAATTACCCAATCTTGACACAAGGAGGTAGTGACAATAAATAACAATGCCGGGCCTGTACAGGTCTGGCAATTGGAATGAGAACAATTTAAACCTCTTATCGAGGATCAATTGGAGGGCAAGTCTGGTGCCAGCAGCCGCGGTAATTCCAGCTCCAATAGCGTATATTAAAGTTGTTGCAGTTAAAAAGCTCGTAGTTGGACTTGTGGTGGGTCCTGTGGTCCGATTCG-----TTGG-TAC-TGCGGGACCCGCCATCT-TTGGGTGGATCCTGTGTGGCATTAGGTTGTCGTGCAGGGGATGCCCATCGTTTACTGTGAAAAAATTAGAGTGTTCAAAGCAGGCTTATGCCGA-TGAATATATTAGCATGGAATAATGAGATAGGACCTTGGTACTATTTTGTTGGTTTGCGCATCGAGGTAATGGTTAATAGGGACAGTTGTGGGTATTTGTATTCCATTGTCAGAGGTGAAATTCTTGGATTTTTGGAAGACAAACTAATGCGAAAGCATTTACCAAGGATGTTTTCATTAATCAAGAACGAAAGTTAGGGGATCGAAGATGATTAGATACCATCGTAGTCTTAACCATAAACTATGCCGACAAGGGATTGGCGGGGTCTCGTTAC-GTCTCCGTCAGCACCTTAGGAGAAATCATAAGTTTTTGGGTTCCGGGGGG-AGTATGGTCGCAAGGCTGAAACTTAAAGAAATTGACGGAAGGGCACCACCAGGAGTGGAGCCTGCGGCTTAATTTGACTCAACACGGGAAAACTTACCAGGTCCAGACATAGTGAGGATTGACAGATTGAGAGCTCTTTCTTGATTCTATGGTTGGTGGTGCATGGCCGTTCTTAGTTGGTGGAGTGATTTGTCTGGTTAATTCCGTTAACGAACGAGACCCCTGCCTGCTAAATAGCTCTTTGAGTGAATTT-CACTGATT--GGAGCTTCTTAGAGGGACGTGCATTCTATTAGATGCAGGAAGATAGGGGCAATAACAGGTCTGTGATGCCCTTAGATGTTCTGGGCCGCACGCGCGCTACACTGATGCATTCAACGAGT------TT-CCTTAGCCGAGAGGCCTGGGCAATCTTTTGAACGTGCATCGTGATAGGGATAGATTATTGCAATTATTAATCTTGAACGAGGAATTCCTAGTAAACGCAGATCATCAATCTGCATTGATTACGTCCCTGCCCTTTGTACACACCGCCCGTCGCACCTACCGATTGGATGGTATACTGACGTTCTTGCTTTATTCCGTATTACGCCACAACCAGGTGTAGATCCAGTAGAAGCTGCTGCAGCTGTAGCT----GGTGAGTCTTCTACTGCAACATGGACAGTTGTATGGACTGACTTATTAACAGCTTGTGATCGTTACCGTGCGAAAGCATACCGTGTAGATCCAGTTCCAAATACAACTGATCAATTCTTTGCATTTATCGCATACGAATGTGATTTATTCGAAGAAGGTTCATTAGCTAACTTAACAGCTTCTATTATTGGTAACGTATTCGGTTTCAAAGCCGTATCTGCTTTACGTTTAGAAGATATGCGTATTCCTCACTCTTACTTAAAAACATTCCAAGGTCCTGCGACTGGTGTTGTTGTAGAACGTGAGCGTTTAAACAAATACGGTACTCCATTATTAGGTGCTACAGTAAAACCAAAATTAGGTTTATCTGGTAAAAACTACGGTCGTGTAGTATACGAAGGTTTAAAAGGTGGTTTAGACTTCTTAAAAGATGATGAAAACATTAACTCACAACCATTCATGCGTTGGAGAGAGCGTTTCTTAAACTGTATGGAAGGTATTAACCGTGCTTCTGCTGCTACAGGTGAAGTAAAAGGTTCTTACTTAAACATCACTGCAGGTACAATGGAAGAAGTGTACAAACGTGCTGAGTACGCTAAAGCAGTAGGTTCTGTAATTGTAATGATCGATTTAGTAATGGGTTACACAGCAATTCAAAGTGCTGCTCTTTGGGCTCGTGAAAATGATATGTTATTACACTTACACCGTGCTGGTAACTCTACTTACGCTCGTCAAAAAAATCACGGTATTAACTTCCGTGTAATTTGTAAATGGATGCGTATGTCAGGTGTAGATCATATCCAC-GCTGGTACAGTTGTAGGTAAATTAGAAGGTGATCCTTTAATGATTAAAGGTTTCTACGATACTTTATTAGCTACAAACTTAGAAGTTAACTTACCATGTGGTATTTTCTTCGAAATGACTTGGGCTAGTTTACGTAAATGTATGCCTGTTGCATCTGGTGGTATCCACTGTGGTCAAATGCACCAATTAATTCATTACTTAGGTGATGACGTAGTATTACAATTTGGTGGTGGTACAATTGGTCACCCAGATGGTATTCAAGCAGGTGCTACAGCTAACCGTGTTGCTTTAGAAGCAATGGTATTAGCTCGTAACGAAGGTGCTGATTACTTCAATAACCAAGTTGGTCCTCAAATCTTACGTGATGCTGCAAAAACTTGTGGTCCTTTACAAACAGCGTTAGAT
>Halamphora_pseudoholsatica_1078-AMPH165_MG027327_MG027493
TATATCAGTTATAGTTTATTTGATAGTCCCTT-ACTACTTGGAT-AACCGTAG-TAATTCTAGAGCTAATACATGCGTCAACACCCT-TCTG--GGGTGGTATTTATTAGATGGAAACCAACCCCTTCG-----GGGTGATGTGGTGAATCATAATAAGCTTGTGGATCGC-CAGT-------GGCGATGGATCATTCAAGTTTCTGCCCTATCAGCTTTGGACGGTAAGGTATTGGCTTACCGTGGCTTTAACGGGTAACGGGGAATTAGGGTTCGATTCCGGAGAGGGAGCCTGAGAGACGGCTACCACATCCAAGGAAGGCAGCAGGCGCGTAAATTACCCAATCTTGACACAAGGAGGTAGTGACAATAAATAACAATGCCGGGCCTGTACAGGTCTGGCAATTGGAATGAGAACAATTTAAACCTCTTATCGAGGATCAATTGGAGGGCAAGTCTGGTGCCAGCAGCCGCGGTAATTCCAGCTCCAATAGCGTATATTAAAGTTGTTGCAGTTAAAAAGCTCGTAGTTGGACTTGTGGTGGGTGCTGGGGTCCCATTTT-----TTGGGTAC-CTTGGGACCTGCCATCT-TTGGGTGGATCCTGTGTGGCATTAGGTTGTCGTGCAGGGGATGCCCATCGTTTACTGTGAAAAAATTAGAGTGTTCAAAGCAGGCTTATGCCGA-TGAATATATTAGCATGGAATAATGAGATAGGACCTTGGTACTATTTTGTTGGTTTGCGCATCGAGGTAATGGTTAATAGGGACAGTTGTGGGTATTTGTATTCCATTGTCAGAGGTGAAATTCTTGGATTTCTGGAAGACAAACTAATGCGAAAGCATTTACCAAGGATGTTTTCATTAATCAAGAACGAAAGTTAGGGGATCGAAGATGATTAGATACCATCGTAGTCTTAACCATAAACTATGCCGACAAGGGATTGGCGGGGTCTCGTTAC-GTCTCCGTCAGCACCTTAGGAGAAATCATAAGTTTTTGGGTTCCGGGGGG-AGTATGGTCGCAAGGCTGAAACTTAAAGAAATTGACGGAAGGGCACCACCAGGAGTGGAGCCTGCGGCTTAATTTGACTCAACACGGGAAAACTTACCAGGTCCAGACATAGTGAGGATTGACAGATTGAGAGCTCTTTCTTGATTCTATGGTTGGTGGTGCATGGCCGTTCTTAGTTGGTGGAGTGATTTGTCTGGTTAATTCCGTTAACGAACGAGACCCCTGCCTGCTAAATAGCTCTTTGAGTGAATTT-CACTGATT--TGAGCTTCTTAGAGGGACGTGCATTCTATTAGATGCAGGAAGATAGGGGCAATAACAGGTCTGTGATGCCCTTAGATGTTCTGGGCCGCACGCGCGCTACACTGATGCATTCAACGAGT------TT-CCTTAGCCGAGAGGCCTGGGCAATCTTTTGAACGTGCATCGTGATAGGGATAGATTATTGCAATTATTAATCTTGAACGAGGAATTCCTAGTAAACGCAGATCATCAATCTGCATTGATTACGTCCCTGCCCTTTGTACACACCGCCCGTCGCACCTACCGATTGGATGGTGTACTGACGTTCTTGCTTTATTCCGTATTACACCACAACCAGGTGTAGATCCAGTAGAAGCTGCTGCAGCTGTAGCT----GGTGAGTCTTCAACTGCAACATGGACTGTTGTATGGACTGACTTATTAACAGCTTGTGATCGTTACCGTGCGAAAGCATACCGTGTAGATCCAGTTCCAAATACAACTGATCAATTCTTTGCATTTATCGCATACGAATGTGATTTATTCGAAGAAGGTTCATTAGCTAACTTAACAGCTTCTATTATTGGTAACGTTTTCGGTTTCAAAGCCGTATCTGCTTTACGTTTAGAAGATATGCGTATCCCTCACTCTTACTTAAAAACATTCCAAGGTCCTGCGACTGGTGTTGTTGTAGAGCGTGAGCGTTTAAACAAATATGGTACTCCATTATTAGGTGCTACAGTAAAACCAAAATTAGGTTTATCTGGTAAAAACTACGGTCGTGTAGTATACGAAGGTTTAAAAGGTGGTTTAGACTTCTTAAAAGATGATGAAAACATTAACTCACAACCATTCATGCGTTGGAGAGAGCGTTTCTTAAACTGTATGGAAGGTATCAACCGTGCTTCTGCTGCTACAGGTGAAGTAAAAGGTTCTTACTTAAACATCACTGCAGGTACAATGGAAGAAGTTTACAAACGTGCTGAGTACGCTAAAGCAGTAGGTTCTGTAATTGTAATGATCGATTTAGTAATGGGTTACACAGCAATTCAAAGTGCTGCTCTTTGGGCTCGTGAAAATGACATGTTATTACATTTACACCGTGCTGGTAACTCTACTTACGCTCGTCAAAAAAATCACGGTATTAACTTCCGTGTTATTTGTAAATGGATGCGTATGTCAGGTGTAGATCATATCCAC-GCTGGTACAGTTGTAGGTAAATTAGAAGGTGATCCTTTAATGATTAAAGGTTTCTACGATACTTTATTAGCTACAAACTTAGAAGTTAACTTACCATGTGGTATTTTCTTCGAAATGACTTGGGCTAGTTTACGTAAATGTATGCCTGTTGCTTCTGGTGGTATTCACTGTGGTCAAATGCACCAATTAATTCACTACTTAGGTGATGACGTAGTATTACAATTTGGTGGTGGTACAATTGGTCACCCAGATGGTATTCAAGCAGGTGCTACAGCTAACCGTGTTGCTTTAGAAGCAATGGTATTAGCTCGTAACGAAGGTGCTGATTACTTCAATAACCAAGTTGGTCCTCAAATCTTACGTGATGCTGCAAAAACTTGTGGTCCTTTACAAACAGCGTTAGAT
>Halamphora_parvipunctata_8570-AMPH141_MG027318_MG027483
TATATCAGTTATAGTTTATTTGATAGTCCCTT-ACTATTTGGAT-AACCGTAG-TAATTCTAGAGCTAATACATGCGTCAACACCCT-TCTG--GGGTGGTATTTATTAGATGGAAACCAACCCCTTCG-----GGGTGATGTGGTGAATCATAATAAGCTTGTGGATCGC-CGGT-------GGCGATGGATCATTCAAGTTTCTGCCCTATCAGCTTTGGACGGTAAGGTATTGGCTTACCGTGGCTTTAACGGGTAACGGGGAATTAGGGTTCGATTCCGGAGAGGGAGCCTGAGAGACGGCTACCACATCCAAGGAAGGCAGCAGGCGCGTAAATTACCCAATCTTGACACAAGGAGGTAGTGACAATAAATAACAATGCCGGGCCTGTACAGGTCTGGCAATTGGAATGAGAACAATTTAAATCCCTTATCGAGGATCAATTGGAGGGCAAGTCTGGTGCCAGCAGCCGCGGTAATTCCAGCTCCAATAGCGTATATTAAAGTTGTTGCAGTTAAAAAGCTCGTAGTTGGAACTGTGGTGGTCCCTGTGGTCCAATT-------TTGGTACT-GTTGGGGACTGCCATCT-TTGGGTGGATCCTGCGTGGCATTAGGTTGTCGTGTGGGGGATGCCCATCGTTTACTGTGAAAAAATTAGAGTGTTCAAAGCAGGCTTAGGCCGT-TGAATATATTAGCATGGAATAATGAGATAGGACCTCGGTACTATTTTGTTGGTTTGCGCACTGAGGTAATGATTAATAGGGACAGTTGTGGGTATTCGTATTCCATTGTCAGAGGTGAAATTCTTGGATTTTTGGAAGACGAACTAACGCGAAAGCATTTACCAAGGATGTTTTCATTAATCAAGAACGAAAGTTGGGGGATCGAAGATGATTAGATACCATCGTAGTCTCAACCATAAACTATGCCGACAAGGGATTGGCGGGGTCTCGTTAC-GTCTCCGTCAGCACCTTAGGGGAAACCATAAGTTTTTGGGTTCCGGGGGG-AGTATGGTCGCAAGGCTGAAACTTAAAGAAATTGACGGAAGGGCACCACCAGGAGTGGAGCCTGCGGCTTAATTTGACTCAACACGGGAAAACTTACCAGGTCCAGACATAGTGAGGATTGACAGATTGAGAGCTCTTTCTTGATTCTATGGTTGGTGGTGCATGGCCGTTCTTAGTTGGTGGAGTGATTTGTCTGGTTAATTCCGTTAACGAACGAGACCCCTGCCTGCTAAATAGCCCTTTGAGTGATCTT-CACTGATT--TGGGCTTCTTAGAGGGACGTGCATTCTATTAGATGCAGGAAGATAGGGGCAATAACAGGTCTGTGATGCCCTTAGATGTTCTGGGCCGCACGCGCGCTACACTGATGCATTCAACGAGT------TT-CCTTGGCCGAGAGGCCTGGGCAATCTTTTGAACGTGCATCGTGATAGGGATAGATTATTGCAATTATTAATCTTGAACGAGGAATTCCTAGTAAACGCAGATCATCAATCTGCATTGATTACGTCCCTGCCCTTTGTACACACCGCCCGTCGCACCTACCGATTGGATGGTCTACTGACGTTCTTGCTTTATTCCGTATTACACCGCAACCAGGTGTAGATCCAGTAGAAGCTGCAGCAGCTGTAGCT----GGTGAGTCTTCAACTGCAACATGGACAGTTGTATGGACTGACTTATTAACAGCTTGTGACCGTTACCGTGCAAAAGCTTACCGTGTAGATCCAGTTCCAAATACAACGGATCAATTCTTTGCATTTATCGCATACGAATGTGATTTATTCGAAGAAGGTTCTTTAGCTAACTTAACAGCTTCTATTATTGGTAACGTATTCGGTTTCAAAGCCGTATCTGCTTTACGTTTAGAAGATATGCGTATTCCTCACTCTTATTTAAAAACATTCCAAGGTCCAGCGACTGGTGTTATTGTAGAACGTGAGCGTTTAAACAAATATGGTACTCCATTATTAGGTGCTACAGTAAAACCAAAATTAGGTTTATCTGGTAAAAACTACGGTCGTGTAGTATATGAAGGTTTAAAAGGTGGTTTAGACTTCTTAAAAGATGATGAAAACATTAACTCACAACCATTTATGCGTTGGAGAGAACGTTTCTTAAACTGTATGGAAGGTATTAACCGTGCTTCAGCTGCTACAGGTGAAGTAAAAGGTTCTTACTTAAACATTACTGCAGCTACAATGGAAGAAGTTTACAAACGTGCAGAGTATGCTAAAGCAGTAGGTTCTGTAATTGTAATGATCGATTTAGTAATGGGTTATACAGCAATTCAAAGTATTGCTATTTGGGCTCGTGAGAACGATATGTTATTACACTTACACCGTGCAGGTAACTCTACATATGCTCGTCAAAAAAATCATGGTATTAACTTCCGTGTTATCTGTAAATGGATGCGTATGTCTGGTGTAGATCACATCCAC-GCTGGTACAGTTGTAGGTAAGTTAGAAGGTGATCCTTTAATGATTAAAGGTTTCTATGATAGTTTATTAGCGACAAACTTAGAAGTTAATTTACCATGTGGTATCTTCTTCGAAATGACTTGGGCTAGTTTACGTAGATGTATGCCGGTTGCTTCTGGTGGTATTCACTGTGGTCAAATGCACCAATTAATTCACTATTTAGGTGATGATGTAATCTTACAATTCGGTGGTGGTACAATTGGTCACCCGGATGGTATTCAAGCAGGTGCTACAGCTAACCGTGTTGCTTTAGAATCAATGGTATTAGCTCGTAACGAAGGTGCTGATTACTTCAACCAACAAGTTGGTCCGCAAATCTTACGTGAAGCTGCAAAAACTTGTGGTCCTTTACAAACAGCATTAGAT
>Halamphora_turgida_var_lacustris_10126-AMPH192_MG027336_MG027502
TATATCAGTTATAGTTTATTTGATAGTCCCTC-ACTACTTGGAT-AACCGTAG-TAATTCTAGAGCTAATACATGCGCCAATACCCT-TCTG--GGGTAGTATTTATTAGATGGAAACCAACCCCTTTG-----GGGTGATGTGGTGAATCATAATAAGCCTGTGGATCGC-CAGT-------GGCGATGGATCATTCAAGTTTCTGCCCTATCAGCTTTGGACGGTAAGGTATTGGCTTACCGTGGCTTTAACGGGTAACGGGGAATTAGGGTTCGATTCCGGAGAGGGAGCCTGAGAGATGGCTACCACATCCAAGGAAGGCAGCAGGCGCGTAAATTACCCAATCTTGACACAAGGAGGTAGTGACAATAAATAACAATGCCGGGCCTCTGTAGGTCTGGCAATTGGAATGAGAACAATTTAAACCCCTTATCGAGGATCAATTGGAGGGCAAGTCTGGTGCCAGCAGCCGCGGTAATTCCAGCTCCAATAGCGTATATTAAAGTTGTTGCAGTTAAAAAGCTCGTAGTTGGATTTGTGGTAGTGCCTGGGGTCCAGTT-------TTGGTACT-TCTGGGGACTGCCATCT-TTGGGTGGATCCTGTGTGGCATTAGGTTGTCGTGCAGGGGACATTCATCATTTACTGTGAAAAAATTAGAGTGTTCAAAGCAGGCTTACGCCAT-TGAATATATTAGCATGGAATAATGAGATAGGACCTTGATACTATTTTGTTGGTTTGTGCATTGAGGTAATGATTAATAGGGACAGTTGTGGGTATTCGTATTCCATTGTCAGAGGTGAAATTCTTGGATTTTTGGAAGACGAACTAATGCGAAAGCATTTACCAAGGATGTTTTCATTAATCAAGAACGAAAGTTAGGGGATCGAAGATGATTAGATACCATCGTAGTCTTAACCATAAACTATGCCGACAAGGGATTGGCGGGGTTTCGTTAT-GTCTCCGTCAGCACCTTATGAGAAATCATAAGTTTTTGGGTTCCGGGGGG-AGTATGGTCGCAAGGCTGAAACTTAAAGAAATTGACGGAAGGGCACCACCAGGAGTGGAGCCTGCGGCTTAATTTGACTCAACACGGGAAAACTTACCAGGTCCAGACATAGTGAGGATTGACAGATTGAGAGCTCTTTCTTGATTCTATGGGTGGTGGTGCATGGCCGTTCTTAGTTGGTGGAGTGATTTGTCTGGTTAATTCCGTTAACGAACGAGACCCCTGCCTGCTAAATAGCCCAGTGAGTGATTTC-CACTGACT--TGGGCTTCTTAGAGGGACGTGCATTCTATTAGATGCAGGAAGATAGGGGCAATAACAGGTCTGTGATGCCCTTAGATGTTCTGGGCCGCACGCGCGCTACACTGATGCATTCAACGAGT------TT-CCTTGACCGAGAGGCCTGGGCAATCTTTTGAATGTGCATCGTGATAGGGATAGATTTTTGCAATTATTAATCTTGAACGAGGAATTCCTAGTAAACGCAGATCATCAATCTGCATTGATTACGTCCCTGCCCTTTGTACACACCGCCCGTCGCACCTACCGATTGGATGGTATACTGACGTTCTTGCTTTATTCCGTATTACACCACAACCAGGTGTAGATCCAGTAGAAGCTGCTGCAGCCGTAGCT----GGTGAATCTTCAACTGCAACATGGACAGTTGTATGGACTGACTTATTAACAGCTTGTGACCGTTACCGTGCAAAAGCTTACCGTGTAGATCCAGTTCCAAACACAACTGATCAATTCTTTGCATTTATCGCATATGAATGTGATTTATTTGAAGAAGGTTCATTAGCTAACTTAACAGCTTCTATTATTGGTAACGTATTCGGTTTCAAAGCCGTATCTGCTTTACGTTTAGAAGATATGCGTATTCCTCACTCTTACTTAAAAACATTCCAAGGTCCTGCGACTGGTGTTGTAGTAGAGCGTGAGCGTTTAAACAAATACGGTACTCCATTATTAGGTGCTACAGTAAAACCAAAATTAGGTTTATCTGGTAAAAACTATGGTCGTGTAGTATACGAAGGTTTAAAAGGTGGTTTAGACTTCTTAAAAGATGATGAAAACATTAACTCACAACCATTTATGCGTTGGAGAGAGCGTTTCTTAAACTGTATGGAAGGTATTAACCGTGCTTCTGCTGCTACAGGTGAAGTTAAAGGTTCTTACTTAAACATTACTGCAGGTACAATGGAAGAAGTTTACAAACGTGCTGAATACGCTAAATCAGTAGGTTCTGTAATTGTTATGATCGACTTAGTAATGGGTTATACAGCAATTCAAAGTGCTGCTATCTGGGCTCGTGAAAACGATATGTTATTACACTTACACCGTGCAGGTAACTCTACTTACGCTCGTCAAAAAAATCATGGTATTAACTTCCGTGTTATTTGTAAATGGATGCGTATGTCTGGTGTAGATCATATTCAC-GCTGGTACAGTTGTAGGTAAATTAGAAGGTGATCCTTTAATGATTAAAGGTTTCTATGATACTTTATTAGCTACAAACTTAGAAGTTAACTTACCATGTGGTATTTTCTTCGAAATGACTTGGGCTAGTTTACGTAAATGTATGCCAGTTGCGTCTGGTGGTATTCACTGTGGTCAAATGCACCAATTAATCCACTATTTAGGTGATGACGTAGTATTACAATTCGGTGGTGGTACAATTGGTCACCCTGATGGTATCCAAGCAGGTGCTACAGCTAACCGTGTTGCTTTAGAAGCAATGGTATTAGCTCGTAACGAAGGTGCTGACTACTTCAACAACCAAGTTGGTCCTCAAATCTTACGTGATGCTGCAAAAACTTGTGGTCCTTTACAAACAGCGTTAGAT
>Halamphora_cymbifera_var_heritierarum_7306-AMPH082_MG027287_MG027452
TATATCAGTTATAGTTTATTTGATAGTCCCTC-ACTACTTGGAT-AACCGTAG-TAATTCTAGAGCTAATACATGCGTCGATACCCT-TCTG--GGGTAGTATTTATTAGATGGAAACCAACCCCTTCG-----GGGTGATGTGGTGAATCATAATAAGTTTGCGGATCGC-CGGT-------GGCGATGGATCATTCAAGTTTCTGCCCTATCAGCTTTGGACGGTAAGGTATTGGCTTACCGTGGCTTTAACGGGTAACGGGGAATTAGGGTTCGATTCCGGAGAGGGAGCCTGAGAGACGGCTACCACATCCAAGGAAGGCAGCAGGCGCGTAAATTACCCAATCTTGACACAAGGAGGTAGTGACAATAAATAACAATGCCGGGCCTCTGTAGGTCTGGCAATTGGAATGAGAACAATTTAAACCCCTTATCGAGGATCAATTGGAGGGCAAGTCTGGTGCCAGCAGCCGCGGTAATTCCAGCTCCAATAGCGTATATTAAAGTTGTTGCAGTTAAAAAGCTCGTAGTTGGATTTGTGGTGGTCCCTGTGGTCCGGCTT-------CGGTACT-TTTGGGGACTGCCATCC-TTGGGTGGATCCTGTGTGGCATTAGGTTGTCGTGCAGGGGATGCCCATCGTTTACTGTGAAAAAATTAGAGTGTTCAAAGCAGGCTTATGCCGT-TGAATATATTAGCATGGAATAATGAGATAGGACCTTGGTACTATTTTGTTGGTTTGCGCACCGAGGTAATGATTAATAGGGACAGTTGTGGGTATTCGTATTCCATTGTCAGAGGTGAAATTCTTGGATTTCTGGAAGACGAACTAATGCGAAAGCATTTACCAAGGATGTTTTCATTAATCAAGAACGAAAGTTAGGGGATCGAAGATGATTAGATACCATCGTAGTCTTAACCATAAACTATGCCGACAAGGGATTGGCGGGGTCTCGTTAC-GTCTCCGTCAGCACCTTATGAGAAATCAAAAGTTTTTGGGTTCCGGGGGG-AGTATGGTCGCAAGGCTGAAACTTAAAGAAATTGACGGAAGGGCACCACCAGGAGTGGAGCCTGCGGCTTAATTTGACTCAACACGGGGAAACTTACCAGGTCCAGACATAGTGAGGATTGACAGATTGAGAGCTCTTTCTTGATTTTATGGGTGGTGGTGCATGGCCGTTCTTAGTTGGTGGAGTGATTTGTCTGGTTAATTCCGTTAACGAACGAGACCCCTGCCTGCTAAATAGTCCTTTGAGTGATTTT-CACTGATT--CGGGCTTCTTAGAGGGACGTGCATTCTATTAGATGCAGGAAGATAGGGGCAATAACAGGTCTGTGATGCCCTTAGATGTTCTGGGCCGCACGCGCGCTACACTGATGCATTCAACGAGT------TT-CCTTGGCCGAGAGGCCTGGGCAATCTTTTGAACGTGCATCGTGATAGGGATAGATTATTGCAATTATTAATCTTGAACGAGGAATTCCTAGTAAACGCAGATCATCAATCTGCATTGATTACGTCCCTGCCCTTTGTACACACCGCCCGTCGCACCTACCGATTGGATGGTCTACTGACGTTCTTGCTTTATTCCGTATTACGCCACAACCAGGTGTAGATCCAGTAGAAGCTGCTGCAGCTGTAGCT----GGTGAGTCTTCAACTGCAACATGGACAGTTGTATGGACTGACTTATTAACAGCTTGTGACCGTTACCGTGCTAAAGCTTACCGTGTAGATCCAGTTCCAAATACAACTGATCAATTCTTTGCATTTATCGCATACGAATGTGATTTATTTGAAGAAGGTTCATTAGCTAACTTAACAGCTTCTATTATTGGTAACGTATTCGGTTTCAAAGCCGTATCTGCTTTACGTTTAGAAGATATGCGTATTCCTCACTCTTACTTAAAAACATTCCAAGGTCCTGCGACTGGTGTTGTAGTAGAACGTGAGCGTTTAAACAAATATGGTACTCCATTATTAGGTGCTACAGTAAAACCAAAATTAGGTTTATCTGGTAAAAACTACGGTCGTGTAGTATACGAAGGTTTAAAAGGTGGTTTAGACTTCTTAAAAGATGATGAAAACATTAACTCACAACCATTTATGCGTTGGAGAGAGCGTTTCTTAAACTGTATGGAAGGTATTAACCGTGCTTCTTCTGCTACAGGTGAAGTTAAAGGTTCTTACTTAAACATCACTGCAGGTACAATGGAAGAAGTTTACAAACGTGCTGAGTACGCTAAATCAGTAGGTTCTGTAATTGTTATGATCGATTTAGTAATGGGTTACACAGCAATTCAAAGTATTGCTTTATGGGCTCGTGAAAACGACATGTTATTACACTTACACCGTGCAGGTAACTCTACTTACGCTCGTCAAAAAAACCATGGTATTAACTTCCGTGTAATTTGTAAATGGATGCGTATGTCGGGTGTAGATCATATCCAC-GCTGGTACAGTTGTAGGTAAATTAGAAGGTGATCCTTTAATGATTAAAGGTTTCTACGATACTTTATTAGCTACAAACTTAGAAGTTAACTTACCGTGTGGTATTTTCTTCGAAATGACTTGGGCTAGTTTACGTAAATGTATGCCAGTTGCTTCAGGTGGTATTCACTGTGGTCAAATGCACCAATTAGTTCACTACTTAGGTGATGACGTAGTATTACAATTCGGTGGTGGTACAATTGGTCACCCAGATGGTATTCAAGCAGGTGCTACAGCTAACCGTGTTGCTTTAGAGTCAATGGTATTAGCTCGTAATGAAGGTGCTGATTACTTTAATAACCAAGTTGGTCCTCAAATCTTACGTGAAGCTGCAAAAACTTGTGGTCCTTTACAAACAGCATTAGAT
>Halamphora_gibba_8514-AMPH122_MG027310_MG027475
TATATCAGTTATAGTTTATTTGATAGTCCCTC-ACTACTTGGAT-AACCGTAG-TAATTCTAGAGCTAATACATGCGTCGATACCCT-TCTG--GGGTAGTATTTATTAGATGGAAACCAACCCCTTCG-----GGGTGATGTGGTGAATCATAATAAGTTTGCGGATCGC-CGGT-------GGCGATGGATCATTCAAGTTTCTGCCCTATCAGCTTTGGACGGTAAGGTATTGGCTTACCGTGGCTTTAACGGGTAACGGGGAATTAGGGTTCGATTCCGGAGAGGGAGCCTGAGAGATGGCTACCACATCCAAGGAAGGCAGCAGGCGCGTAAATTACCCAATCTTGACACAAGGAGGTAGTGACAATAAATAACAATGCCGGGCCTCTGTAGGTCTGGCAATTGGAATGAGAACAATTTAAACCCCTTATCGAGGATCAATTGGAGGGCAAGTCTGGTGCCAGCAGCCGCGGTAATTCCAGCTCCAATAGCGTATATTAAAGTTGTTGCAGTTAAAAAGCTCGTAGTTGGATTTGTGGCGGTCCCCGTGGTCCGATTT-------CGGTACT-TTCGGGGACTGCCATCC-TTGGGTGGATCCTGTGTGGCATTAGGTTGTCGTGCAGGGGATGCCCATCGTTTACTGTGAAAAAATTAGAGTGTTCAAAGCAGGCTTATGCCGT-TGAATATATTAGCATGGAATAATGAGATAGGACCTTGGTACTATTTTGTTGGTTTGCGCACCGAGGTAATGATTAATAGGGACAGTTGTGGGTATTCGTATTCCATTGTCAGAGGTGAAATTCTTGGATTTCTGGAAGACGAACTAATGCGAAAGCATTTACCAAGGATGTTTTCATTAATCAAGAACGAAAGTTAGGGGATCGAAGATGATTAGATACCATCGTAGTCTTAACCATAAACTATGCCGACAAGGGATTGGCGGGGTCTCGTTAC-GTCTCCGTCAGCACCTTATGAGAAATCAAAAGTTTTTGGGTTCCGGGGGG-AGTATGGTCGCAAGGCTGAAACTTAAAGAAATTGACGGAAGGGCACCACCAGGAGTGGAGCCTGCGGCTTAATTTGACTCAACACGGGGAAACTTACCAGGTCCAGACATAATGAGGATTGACAGATTGAGAGCTCTTTCTTGATTTTATGGGTGGTGGTGCATGGCCGTTCTTAGTTGGTGGAGTGATTTGTCTGGTTAATTCCGTTAACGAACGAGACCCCTGCCTGCTAAATAGTCCTTTGAGTGATTTT-CACTGATT--CGGGCTTCTTAGAGGGACGTGCATTCTATTAGATGCAGGAAGATAGGGGCAATAACAGGTCTGTGATGCCCTTAGATGTTCTGGGCCGCACGCGCGCTACACTGATGCATTCAACGAGT------CT-CCTTGGCCGAGAGGCCTGGGCAATCTTTTGAACGTGCATCGTGATAGGGATAGATTATTGCAATTATTAATCTTGAACGAGGAATTCCTAGTAAACGCAGATCATCAATCTGCATTGATTACGTCCCTGCCCTTTGTACACACCGCCCGTCGCACCTACCGATTGGATGGTCTACTGACGTTCTTGCTTTATTCCGTATTACACCACAACCAGGTGTAGATCCAGTAGAAGCTGCTGCAGCTGTAGCT----GGTGAGTCTTCAACTGCAACATGGACAGTTGTATGGACGGACTTATTAACAGCTTGTGACCGTTACCGTGCTAAAGCTTACCGTGTAGATCCAGTGCCAAACACAACTGATCAATTCTTTGCTTTTATCGCTTACGAATGTGATTTATTTGAAGAAGGTTCATTAGCTAACTTAACTGCTTCTATTATTGGTAACGTATTCGGTTTCAAAGCCGTGTCTGCGCTACGTTTAGAAGATATGCGTATTCCTCACTCTTACTTAAAAACATTCCAAGGTCCTGCAACTGGTGTTGTAGTAGAACGTGAGCGTTTAAACAAATATGGTACTCCATTATTAGGTGCTACAGTAAAACCAAAATTAGGTTTATCAGGTAAAAACTACGGTCGTGTAGTATACGAAGGTTTAAAAGGTGGTTTAGACTTCTTAAAAGATGATGAAAACATTAACTCACAACCATTTATGCGTTGGAGAGAGCGTTTCTTAAACTGTATGGAAGGTATCAACCGTGCTTCTGCTGCTACAGGTGAAGTTAAAGGTTCTTACTTAAACATCACTGCAGGTACAATGGAAGAAGTTTACAAACGCGCTGAGTATGCTAAATCAGTAGGTTCTGTAATTGTTATGATCGATTTAGTAATGGGTTACACAGCAATTCAAAGTATTGCTTTATGGGCTCGTGAAAACGACATGTTATTACACTTACACCGTGCAGGTAACTCTACTTACGCTCGTCAAAAAAACCATGGTATTAATTTCCGTGTTATTTGTAAATGGATGCGTATGTCTGGTGTAGATCATATCCAC-GCTGGTACAGTTGTAGGTAAATTAGAAGGTGATCCTTTAATGATTAAAGGTTTCTACGATACTTTATTAGCAACAAACTTAGAAGTTAACTTACCATGTGGTATTTTCTTCGAGATGACTTGGGCTAGTTTACGTAAATGTATGCCAGTTGCTTCGGGTGGTATCCATTGTGGTCAAATGCACCAATTAATTCATTATTTAGGTGATGATGTAGTATTACAATTTGGTGGTGGTACAATTGGTCACCCAGATGGTATTCAAGCAGGTGCTACAGCTAACCGTGTTGCTTTAGAATCAATGGTATTAGCTCGTAATGAAGGTGCTGATTACTTCAACAATCAAGTTGGTCCTCGAATCTTACGTGAAGCTGCAAAAACTTGCGGTCCTTTACAAACAGCATTAGAC
>Halamphora_rushforthii_8507-AMPH117_MG027306_MG027471
TATATCAGTTATAGTTTATTTGATAGTCCCTC-ACTACTTGGAT-AACCGTAG-TAATTCTAGAGCTAATACATGCGTCAAAACCCT-TCTG--GGGTTGTATTTATTAGATGGAAACCAACCCCTTCG-----GGGTGATGTGGTGAATCATAATAAGTTTGCGGATCGC-CAGC-------GGCGATGGATCATTCAAGTTTCTGCCCTATCAGCTTTGGACGGTAAGGTATTGGCTTACCGTGGCTTTAACGGGTAACGGGGAATTAGGGTTCGATTCCGGAGAGGGAGCCTGAGAGACGGCTACCACATCCAAGGAAGGCAGCAGGCGCGTAAATTACCCAATCTTGACACAAGGAGGTAGTGACAATAAATAACAATGCCGGGCCTCTGTAGGTCTGGCAATTGGAATGAGAACAATTTAAACCCCTTATCGAGGATCAATTGGAGGGCAAGTCTGGTGCCAGCAGCCGCGGTAATTCCAGCTCCAATAGCGTATATTAAAGTTGTTGCAGTTAAAAAGCTCGTAGTTGGATTTGTGGTGGTCCCCGTGGTCCAATTT-------TGGTACT-TTCGGGGACGACCATCC-TTGGGTGGATCCTGTGTGGCATTAGGTTGTCGTGCAGGGGATGCCCATCGTTTACTGTGAAAAAATTAGAGTGTTCAAAGCAGGCTTATGCCGT-TGAATATATTAGCATGGAATAATGAGATAGGACCTTGGTACTATTTTGTTGGTTTGCGCACCGAGGTAATGATTAATAGGGACAGTTGTGGGTATTCGTATTCCATTGTCAGAGGTGAAATTCTTGGATTTCTGGAAGACGAACTAATGCGAAAGCATTTACCAAGGATGTTTTCATTAATCAAGAACGAAAGTTAGGGGATCGAAGATGATTAGATACCATCGTAGTCTTAACCATAAACTATGCCGACAAGGGATTGGCGGAGTCTCGTTAC-GTCTCCGTCAGCACCTTATGAGAAATCACAAGTTTTTGGGTTCCGGGGGG-AGTATGGTCGCAAGGCTGAAACTTAAAGAAATTGACGGAAGGGCACCACCAGGAGTGGAGCCTGCGGCTTAATTTGACTCAACACGGGGAAACTTACCAGGTCCAGACATAGTGAGGATTGACAGATTGAGAGCTCTTTCTTGATTTTATGGGTGGTGGTGCATGGCCGTTCTTAGTTGGTGGAGTGATTTGTCTGGTTAATTCCGTTAACGAACGAGACCCCTGCCTGCTAAATAGCCCTTTGAGTGATTTT-CACTGATT--TGGGCTTCTTAGAGGGACGTGCATTCTATTAGATGCAGGAAGATAGGGGCAATAACAGGTCTGTGATGCCCTTAGATGTTCTGGGCCGCACGCGCGCTACACTGATGCATTCAACGAGT------TT-CCTTGGCCGAGAGGCCTGGGCAATCTTTTGAACGTGCATCGTGATAGGGATAGATTATTGCAATTATTAATCTTGAACGAGGAATTCCTAGTAAACGCAGATCATCAATCTGCATTGATTACGTCCCTGCCCTTTGTACACACCGCCCGTCGCACCTACCGATTGGATGGTCTACTGACGTTCTTGCTTTATTCCGTATTACACCACAACCAGGTGTAGATCCAGTAGAAGCTGCTGCAGCTGTAGCT----GGTGAGTCTTCAACTGCAACATGGACAGTTGTATGGACGGACTTATTAACAGCTTGTGACCGTTACCGTGCTAAAGCTTACCGTGTAGATCCAGTTCCAAATACAACTGATCAATTCTTTGCATTTATCGCATACGAATGTGATTTATTTGAAGAAGGTTCATTAGCTAACTTAACGGCTTCTATCATCGGTAACGTATTCGGTTTTAAAGCCGTATCTGCTTTACGTTTAGAAGATATGCGTATTCCTCATTCTTACTTAAAAACATTCCAAGGTCCTGCGACTGGTGTTGTAGTAGAACGTGAGCGTTTAAACAAATATGGTACTCCATTACTAGGTGCTACAGTAAAACCAAAATTAGGTTTATCTGGTAAAAACTACGGTCGTGTAGTATACGAAGGTTTAAAAGGTGGTTTAGACTTCTTAAAAGATGATGAAAACATTAACTCTCAACCGTTCATGCGTTGGAGAGAGCGTTTCTTAAACTGTATGGAAGGTATTAACCGTGCTTCTGCTGCTACAGGCGAAGTTAAAGGCTCGTACTTAAACATCACTGCTGGTACGATGGAAGAAGTTTACAAACGTGCTGAGTATGCTAAATCAGTAGGTTCTGTAATTGTGATGATCGACTTAGTAATGGGTTACACAGCAATTCAAAGTATTGCTTTATGGGCTCGTGAAAACGACATGTTATTACACTTACACCGTGCAGGTAACTCTACTTACGCTCGCCAAAAAAACCATGGTATTAACTTCCGTGTAATTTGTAAATGGATGCGTATGTCTGGTGTAGATCACATCCAC-GCTGGTACAGTTGTAGGTAAATTAGAAGGTGATCCTTTAATGATTAAAGGTTTCTACGATACTTTATTAGCTACAAATTTAGAAGTTAACTTACCATGTGGTATTTTCTTCGAAATGACTTGGGCTAGTTTACGTAAATGTATGCCAGTTGCTTCAGGTGGTATTCACTGTGGTCAAATGCACCAATTAGTTCACTACTTAGGTGATGATGTAGTTTTACAATTCGGTGGTGGTACAATTGGTCACCCGGATGGTATTCAAGCAGGTGCTACAGCTAACCGTGTTGCTTTAGAGTCAATGGTATTAGCTCGTAACGAAGGTGCCGATTACTTCAATAACCAAGTTGGTCCTAAAATCTTACGTGAAGCTGCAAAAACTTGTGGTCCTTTACAAACAGCGTTAGAT
>Halamphora_fontinalis_8160-AMPH111_MG027303_MG027468
TATATCAGAGATAATTTATTTGATATTCCTTC-GCTACTTGGAT-AACCGTAG-TAATTCTAGAGCTAATACATGCATCGGTACTCC-ACTG--GGGTAGCATTTATTAGATGAAAGCCAGCCCCTCCG-----GGGTAATGTGGTGAGTCATAATAAGCTTGTGGATCGC-TGAC-------GGCGATGGATCATGCAAGTTTCTGCCCTATCAGCTTTGGACGGCAAGGTATTGGCTTACCGTGGCTTTGACGGGTAACGGGGAATTAGGGTTCGGTTCCGGAGAGGGAGCCTGAGAGATGGCTACCACATCCAAGGAAGGCAGCAGGCGCGTAAATTACCCAATCTTGACACAAGGAGGTAGTGACAATAAATAACAGTGCTGGGCCTTTGTAGGTTTAGCAATTGGAATGAGAACAATTTAAACCCCTTAGCGAGTATCAATTGGAGGGCAAGTCTGGTGCCAGCAGCCGCGGTAATTCCAGCTCCAATAGCGTATATTAAAGTTGTTGCAGTTAAAAAGCTCGTAGTTGAATTTCTGGTACTCCCTAACGGCCGAATT-------CGGATCT-GTCAGGG-TTGCCAACC-TTGGGTGGATGCCGTGTGGCATTAGGTTGTCATGCAGAGGAAGCCCTTCGTTTACTGTGAAGAAATTAGAGTGTTCAAAGCAGGCTTAGGCTCT-TGAATAAATTAGCATGGAATAATAGAATAAGACTTTGGTACTATTTTGTTGGTTTGCGCACCAAACTAATGATTAATAGGGATAGTTGTGGGCATTCGTATTCCATTGTCAGAGGTGAAATTCTTGGATTTCTGGAAGACGAACTAAAGCGAAAGCATTTACCAAGGATGTTTTCATTAATCAAGAACGAAAGTTAGGGGATCGAAGATGATTAGATACCATCGTAGTCTTAACCATAAACTATGCCAACAAGGGATTGGCGGGGTTTCGTTAC-GTCTCCGTCAGCACCTTATGAGAAATCAAAAGTTTTTGGGTTCCGGGGGG-AGTATGGTCGCAAGGCTGAAACTTAAAGAAATTGACGGAAGGGCACCACCAGGAGTGGAGCCTGCGGCTTAATTTGACTCAACACGGGAAAACTTACCAGGTCCAGACATAGTGAGGATTGACAGATTGCGGGTTCTTTCTTGATTTTGTGGGTGGTGGTGCATGGCCGTTCTTAGTTGGTGGAGTGATTTGTCTGGTTAATTCCGTTAACGAACGAGACCCCCGCCTGCTAAATAGTCCAACCAGTGAACAT-CACTGCTA--TGTACTTCTTAGAGGGACGTGCATTCTATTAGATGCAGGAAGAGAGGGGCAATAACAGGTCTGTGATGCCCTTAGATGTTCTGGGCTGCACGCGCGCTACACTGATACATTCAGCAAGT------TA-CCTTGGCCGAAAGACCTGGGCAATCTT-TGAACGTGCATCGTGATAGGGATAGATTATTGCAATTATTAATCTTAAACGAGGAATTCCTAGTAAACGCTGATCATCAATCAGCATTGATTACGTCCCTGCCCTTTGTACACACCGCCCGTCGCACCTACCGATTGGATGATATACTGACGTTCTTGCTTTATTCCGTATTACACCACAACCAGGGGTAGATCCAGTAGAAGCTGCTGCAGCGGTAGCT----GGTGAGTCTTCAACTGCTACATGGACAGTTGTATGGACTGATTTATTAACAGCTTGTGACCGTTACCGTGCGAAAGCTTACCGTGTAGATCCAGTTCCAAACACAACTGATCAATTCTTCGCATTTATTGCATACGAATGTGATTTATTTGAAGAAGGTTCATTAGCTAACTTAACAGCTTCTATTATTGGTAACGTATTCGGTTTCAAAGCCGTATCTGCTTTACGTTTAGAAGATATGCGTATTCCTCACTCTTACTTAAAAACATTCCAAGGTCCTGCTACTGGTGTTGTTGTAGAGCGTGAGCGTTTAAACAAATATGGTACTCCATTATTAGGTGCTACAGTAAAACCTAAATTAGGTTTATCTGGTAAAAACTATGGTCGTGTAGTGTATGAAGGTTTAAAAGGTGGTTTAGACTTCTTAAAAGATGATGAAAACATTAACTCACAACCATTCATGCGTTGGAGAGAGCGTTTCTTAAACTGTATGGAAGGTATTAACCGTGCTTCTGCGGCTACAGGTGAAGTTAAAGGTTCATACTTAAACATCACTGCAGGTACAATGGAAGAAGTTTACAAACGTGCTCAATATGCTAAATCTGTAGGTTCAATCATTGTAATGATCGACTTAGTTATGGGTTACACAGCAATTCAAAGTGCTGCTATTTGGGCTCGTGAAAACGACATGTTATTACACTTACACCGTGCAGGTAACTCTACTTACGCTCGTCAAAAAAATCACGGTATTAACTTCCGTGTAATTTGTAAATGGATGCGTATGTCTGGTGTAGATCACATCCAC-GCTGGTACAGTTGTAGGTAAATTAGAAGGTGATCCTTTAATGATTAAAGGTTTCTACGACACTTTATTAGCTACAAACTTAGAAGTTAACTTACCATGCGGTATTTTCTTCGAAATGACTTGGGCTAGTTTACGTAAATGTATGCCAGTTGCATCTGGTGGTATCCACTGTGGTCAAATGCATCAATTAATTCATTACTTAGGTGATGACGTAGTATTACAATTCGGTGGTGGTACAATTGGTCACCCTGATGGTATTCAAGCAGGTGCTACAGCTAACCGTGTTGCTTTAGAAGCAATGGTATTAGCTCGTAACGAAGGTGCTGACTATTTCAACAACCAAGTTGGTCCTCAAATCTTACGTGACGCCGCAAAAACTTGTGGTCCTTTACAAACAGCGTTAGAT
>Halamphora_semperpalorum_6829-AMPH037_KJ463441_KJ463471
TATATCAGTTATAGTTTATTTGATAGTCCCTTTACTACTTGGATTAACCGTAG-TAATTCTAGAGCTAATACATGCGTTGACACTCT-TCTG--GAGTGGTATTTATTAGATGGAAACCAACCCCTTCG-----GGGTGATGTGGTGAATCATAATAAGCTTGCGGATCGC-CGGT-------GGCGATGGATCATTCAAGTTTCTGCCCTATCAGCTTTGGACGGTAAGGTATTGGCTTACCGTGGCTTTCACGGGTAACGGGGAATTAGGGTTCGATTCCGGAGAGGGAGCCTGAGAGACGGCTACCACATCCAAGGAAGGCAGCAGGCGCGTAAATTACCCAATCTTGAAACAAGGAGGTAGTGACAATAAATAACAATGCCGGGCCCTTTTGGGTCTGGCAATTGGAATGAGAACAATTTAAACCCCTTATCGAGGATCAATTGGAGGGCAAGTCTGGTGCCAGCAGCCGCGGTAATTCCAGCTCCAATAGCGTATATTAACTTTGTTGCAGTTAAAAAGCTCGTAGTTGAATTTTTGG-------------------------------------------CAGCCTTTT-GCAGACGGATGGTTTGTGGCATTAGGTTGTCGTGAATTGGATGTTTGCCGTTTACTGTGAAAAAATTAGAGTGTTCAAAGCAGGCTTATGCCGT-TGAATATATTAGCATGGAATAATGAGATAGGACCTTGGTGCTATTTTGTTGGTTTGCGCGCCGTGGTAATGATTAACAGGAACGGTTGGGGGTCTTCGTATTCCATTGTCAGAGGTGAAATTCTTGGATTTCTGGAAGACGAACTACTGCGAAAGCATTGACCAAGGATGTTTTCATTAATCAAGAACGAAAGTTAGGGGATCGAAGATGATTAGATACCATCGTAGTCTTAACCATAAACTATGCCGACAAGGGATTGGTGAAGTTCCGTAAT-GTCTTCATCAGCACCTTATGAGAAATCACAAGTTTTTGGGTTCCGGGGGG-AGTATGGTCGCAAGGCTGAAACTTAAAGAAATTGACGGAAGGGCACCACCAGGAGTGGAGCCTGCGGCTTAATTTGACTCAACACGGGAAAACTTACCAGGTCCAGACATAGTGAGGATTGACAGATTGAGAGCTCTTTCTTGATTCTATGGGTGGTGGTGCATGGCCGTTCTTAGTTGGTGGAGTGATTTGTCTGGTTAATTCCGTTAACGAACGAGACCCCTGCCTGCTAAATAGTTGTGCCAATCATTTT-GATTGGTG--TCATCTTCTTAGAGGGACGTGCATTCTATTAGATGCAGGAAGATAGGGGCAATAACAGGTCTGTGATGCCCTTAGATGTTCTGGGCCGCACGCGCGCTACACTGATGCATTCAACGAGTT----TTTTCCTTGACCGAGAGGTCTGGGCAATCTTTTGAACTTGCATCGTGATAGGGATAGATTATTGCAATTATTAATCTTGAACGAGGAATTCCTAGTAAACGCAGATCATCAATCTGCATTGATTACGTCCCTGCCCTTTGTACACACCGCCCGTCGCACCTACCGATGG-------CACTGACGTTCTTGCTTTATTCCGTATTACACCACAACCAGGTGTAGATCCAGTAGAAGCTGCTGCTGCAGTAGCA----GGTGAGTCTTCAACTGCAACATGGACAGTTGTATGGACTGATTTATTAACAGCTTGTGATCGTTACCGTGCGAAAGCATACCGTGTAGATCCAGTTCCAAACACAACTGATCAATACTTCGCATTCATCGCATACGAATGTGACTTATTCGAAGAAGGTTCATTAGCTAACTTAACAGCGTCTATCATTGGTAACGTATTCGGTTTCAAAGCCGTATCTGCTTTACGTTTAGAAGATATGCGTATTCCTCACTCTTACTTAAAAACATTCCAAGGTCCAGCTACAGGTGTTGTAGTAGAGCGTGAGCGTTTAAACAAATACGGTATCCCTTTATTAGGTGCTACAGTAAAACCAAAATTAGGTTTATCTGGTAAAAACTACGGTCGTGTAGTATTCGAAGGTTTAAAAGGTGGTTTAGACTTCTTAAAAGATGATGAGAACATTAACTCACAACCATTCATGCGTTGGAGAGAGCGTTTCTTATACTGTATGGAAGGTATCAACCGTGCTTCAGCTGCAACAGGTGAAGTTAAAGGTTCTTACTTAAACATTACTGCAGGTACAATGGAAGAAGTTTACAAACGTGCTGAGTACGCTAAATCAGTAGGTTCTGTAATTGTAATGATCGATTTAGTTATGGGCTACACAGCAATCCAAAGTATTGCTTACTGGGCTCGTGAAAACGATATGTTATTACACTTACACCGTGCAGGTAACTCTACTTACGCTCGTCAAAAAAACCACGGTATTAACTTCCGTGTTATCTGTAAATGGATGCGTATGTCTGGTGTAGATCACATTCAC-GCTGGTACAGTTGTTGGTAAATTAGAAGGTGATCCTTTAATGATTAAAGGTTTCTACGACAGTTTATTATTAACTCACTTAGACGTTAACTTACCATGTGGTATTTTCTTTGAAATGACATGGGCTAGTTTACGTAAATGTATGCCGGTTGCATCTGGTGGTATCCACTGTGGTCAAATGCACCAATTAATTCACTACTTAGGTGATGATGTAGTATTACAATTCGGTGGTGGTACAATTGGTCACCCTGATGGTATTCAAGCCGGTGCTACAGCTAACCGCGTTGCTTTAGAAGCAATGGTATTAGCTCGTAACGAAGGTGCTGACTACTTCAACAACCAAGTTGGTCCTCAAATCTTACGTGAAGCGGCTAAAACATGTGGTCCTTTACAAACTGCGTTAGAT
>Halamphora_pseudohyalina_7288-AMPH081_MG027286_MG027451
TATATCAGTTATAGTTTATTTGATAGTCCCTC-ACTACTTGGATTAACCGTAG-TAATTCTAGAGCTAATACATGCGTCAACACTCT-TCTG--GGGTGGTATTTATTAGACGGAAACCAATCCCTTCG-----GGGTGATGTGGTGAATCATAATAAGCTTGCGGATCGC-CGGT-------GGCGATGGATCATTCAAGTTTCTGCCCTATCAGCTTTGGACGGTAAGGTATTGGCTTACCGTGGCTTTCACGGGTAACGGGGAATTAGGGTTCGATTCCGGAGAGGGAGCCTGAGAGACGGCTACCACATCCAAGGAAGGCAGCAGGCGCGTAAATTACCCAATCTTGAAACAAGGAGGTAGTGACAATAAATAACAATGCCGGGCCTTTATAGGTCTGGCAATTGGAATGAGAACAATTTAAACCCCTTATCGAGGATCAATTGGAGGGCAAGTCTGGTGCCAGCAGCCGCGGTAATTCCAGCTCCAATAGCGTATATTAAAGTTGTTGCAGTTAAAAAGCTCGTAGTTGGATTTGTGGTTTCCCCCATGGCCCCGCTC------TGGGTGCC-GGTGGGGGCGACCATGC-TTGGGTGGATTCTGTGTGGCATTAGGTTGTCGTGCAGGGGATGCCCATCGTTTACTGTGAAAAAATTAGAGTGTTCAAAGCAGGCTTACGCCGT-TGAATATATTAGCATGGAATAATAAGATAGGACCTTGGTACTATTTTGTTGGTTTGCGCACCGAGGTAATGATTAACAGAAACAGTTGGGGGTCTTCGTATTCCATTGTCAGAGGTGAAATTCTTGGATTTCTGGAAGACGAACTACTGCGAAAGCATTGACCAAGGATGTTTTCATTAATCAAGAACGAAAGTTAGGGGATCGAAGATGATTAGATACCATCGTAGTCTTAACCATAAACTATGCCGACAAGGGATTGGTGGGGTTCCGTTAC-GTCTCCATCAGCACCTTATGAGAAATCACAAGTTTTTGGGTTCCGGGGGG-AGTATGGTCGCAAGGCTGAAACTTAAAGAAATTGACGGAAGGGCACCACCAGGAGTGGAGCCTGCGGCTTAATTTGACTCAACACGGGAAAACTTACCAGGTCCAGACATAGTGAGGATTGACAGATTGAGAGCTCTTTCTTGATTCTATGGGTGGTGGTGCATGGCCGTTCTTAGTTGGTGGAGTGATTTGTCTGGTTAATTCCGTTAACGAACGAGACCCCTGCCTGCTAAATAGTTCCGTGAGTGATTTT-CACTGATG--AGATCTTCTTAGAGGGACGTGCATTCTATTAGATGCAGGAAGATAGGGGCAATAACAGGTCTGTGATGCCCTTAGATGTTCTGGGCCGCACGCGCGCTACACTGATGCATTCAACGAGTT----TTT-CCTTGACCGAGAGGTCTGGGCAATCTTTTGAACGTGCATCGTGATAGGGATAGATTATTGCAATTATTAATCTTGAACGAGGAATTCCTAGTAAACGCAGATCATCAATCTGCATTGATTACGTCCCTGCCCTTTGTACACACCGCCCGTCGCACCTACCGATTGGATGGTACACTGACGTTCTTGCTTTATTCCGTATTACACCACAACCAGGTGTAGATCCAGTAGAAGCTGCTGCAGCAGTAGCA----GGTGAGTCTTCAACTGCAACATGGACAGTTGTATGGACTGATTTATTAACAGCTTGTGATCGCTACCGTGCAAAAGCATACCGTGTAGATCCAGTTCCAAACACAACTGATCAGTACTTTGCATTCATCGCTTACGAATGTGATTTATTCGAAGAAGGATCATTATCTAACTTAACAGCATCTATCATTGGTAACGTATTTGGTTTCAAAGCTGTAGCTGCTTTACGTTTAGAAGATATGCGTATTCCACACTCTTACTTAAAAACGTTCCAAGGTCCAGCGACAGGTGTTGTTGTAGAGCGTGAGCGTTTAAACAAATACGGTATCCCTTTATTAGGTGCTACAGTAAAACCAAAATTAGGTTTATCAGGTAAAAACTACGGTCGTGTAGTATTTGAAGGTTTAAAAGGTGGTTTAGACTTTTTAAAAGATGATGAGAATATTAACTCACAACCATTCATGCGTTGGAGAGAGCGTTTCTTAAACTGTATGGAAGGTATTAACCGTGCTTCAGCTGCAACAGGTGAAGTTAAAGGTTCTTACTTAAACATTACTGCTGCTACAATGGAAGAAGTTTACAAACGTGCTGAATACGCTAAATCAGTAGGTTCTATTATTGTAATGATCGATTTAGTTATGGGTTATACAGCAATTCAAAGTATTGCTTTATGGGCTCGTGAGAATGATATGTTATTACACTTACACCGTGCAGGTAACTCTACTTACGCTCGTCAAAAAAACCATGGTATTAACTTCCGTGTTATTTGTAAATGGATGCGTATGTCTGGTGTAGATCATATCCAT-GCTGGTACAGTTGTAGGTAAATTAGAAGGTGATCCTTTAATGATTAAAGGTTTCTACGATACTTTATTATTAACAAACTTAGATGTTAATTTACCATGTGGTATCTTCTTCGAGATGACATGGGCTAGTTTACGTAAATGTATGCCGGTTGCATCTGGTGGTATTCACTGTGGTCAAATGCACCAATTAATTCATTATTTAGGTGATGATGTAGTATTACAATTTGGTGGTGGTACAATTGGTCACCCTGATGGTATTCAAGCAGGTGCTACAGCTAACCGTGTTGCTTTAGAAGCAATGGTATTAGCTCGTAACGAAGGTGCTGACTACTTCAACAATCAAGTTGGTCCTCAAATCTTACGTGAAGCGGCTAAAACATGTGGTCCTTTACAAACTGCATTAGAT
>Halamphora_coffeiformis_7977-AMPH101_KJ463449_KJ463479
TATATCAGTTATAGTTTATTTGATAGTCCCTC-ACTACTTGGAT-AACCGTAG-TAATTCTAGAGCTAATACATGCGTCGAAACCCT-TCTG--GGGTTGTATTTATTAGATGGAAACCAACCCCTTCG-----GGGTGATGTGGTGAATCATAATAAGTTTGCGGATCGC-CAGC-------GGCGATGGATCATTCAAGTTTCTGCCCTATCAGCTTTGGACGGTAAGGTATTGGCTTACCGTGGCTTTAACGGGTAACGGGGAATTAGGGTTCGATTCCGGAGAGGGAGCCTGAGAGACGGCTACCACATCCAAGGAAGGCAGCAGGCGCGTAAATTACCCAATCTTGACACAAGGAGGTAGTGACAATAAATAACAATGCCGGGCCTCTGTAGGTCTGGCAATTGGAATGAGAACAATTTAAACCCCTTATCGAGGATCAATTGGAGGGCAAGTCTGGTGCCAGCAGCCGCGGTAATTCCAGCTCCAATAGCGTATATTAAAGTTGTTGCAGTTAAAAAGCTCGTAGTTGGATTTGTGGTG-------------------------------------------GCCATCC-TTGGGTGGATCCTGTGTGGCATTAGGTTGTCGTGCAGGGGATGCCCATCGTTTACTGTGAAAAAATTAGAGTGTTCAAAGCAGGCTTATGCCGT-TGAATATATTAGCATGGAATAATGAGATAGGACCTTGGTACTATTTTGTTGGTTTGCGCACCGAGGTAATGATTAATAGGGACAGTTGTGGGTATTCGTATTCCATTGTCAGAGGTGAAATTCTTGGATTTCTGGAAGACGAACTAATGCGAAAGCATTTACCAAGGATGTTTTCATTAATCAAGAACGAAAGTTAGGGGATCGAAGATGATTAGATACCATCGTAGTCTTAACCATAAACTATGCCGACAAGGGATTGGCGGAGTTTCGTTAC-GTCTCCGTCAGCACCTTATGAGAAATCACAAGTTTTTGGGTTCCGGGGGG-AGTATGGTCGCAAGGCTGAAACTTAAAGAAATTGACGGAAGGGCACCACCAGGAGTGGAGCCTGCGGCTTAATTTGACTCAACACGGGGAAACTTACCAGGTCCAGACATAGTGAGGATTGACAGATTGAGAGCTCTTTCTTGATTTTATGGGTGGTGGTGCATGGCCGTTCTTAGTTGGTGGAGTGATTTGTCTGGTTAATTCCGTTAACGAACGAGACCCCTGCCTGCTAAATAGCCCTTTGAGTGATTTT-CACTGATT--TGGGCTTCTTAGAGGGACGTGCATTCTATTAGATGCAGGAAGATAGGGGCAATAACAGGTCTGTGATGCCCTTAGATGTTCTGGGCCGCACGCGCGCTACACTGATGCATTCAACGAGT------TT-CCTTGGCCGAGAGGCCTGGGCAATCTTTTGAACGTGCATCGTGATAGGGATAGATTATTGCAATTATTAATCTTGAACGAGGAATTCCTAGTAAACGCAGATCATCAATCTGCATTGATTACGTCCCTGCCCTTTGTACACACCGCCCGTCGCACCTACCGATGG-------TACTGACGTTCTTGCTTTATTCCGTATTACACCACAACCAGGTGTAGATCCAGTAGAAGCTGCTGCGGCTGTAGCT----GGTGAGTCTTCAACTGCAACATGGACAGTTGTATGGACTGACTTATTAACAGCTTGTGACCGTTACCGTGCTAAAGCTTACCGTGTAGATCCAGTTCCAAACACAACTGATCAATTCTTTGCATTTATCGCATACGAATGTGATTTATTTGAAGAAGGTTCATTAGCTAACTTAACAGCTTCTATTATTGGTAACGTATTCGGTTTCAAAGCCGTATCTGCTTTACGTTTAGAAGATATGCGTATTCCTCATTCTTACTTAAAAACATTCCAAGGTCCTGCGACTGGTGTTGTAGTAGAACGTGAGCGTTTAAACAAATATGGTACTCCATTATTAGGTGCTACAGTAAAACCAAAATTAGGTTTATCTGGTAAAAACTACGGTCGTGTAGTATACGAAGGTTTAAAAGGTGGTTTAGACTTCTTAAAAGATGATGAAAACATTAACTCACAACCATTCATGCGTTGGAGAGAGCGTTTCTTAAACTGTATGGAAGGTATTAACCGTGCTTCTGCTGCTACAGGTGAAGTTAAAGGTTCTTACTTAAACATCACTGCTGGTACAATGGAAGAAGTTTACAAACGTGCTGAGTACGCTAAATCAGTAGGTTCTGTAATTGTGATGATCGATTTAGTAATGGGTTACACAGCAATTCAAAGTATTGCTTTATGGGCTCGTGAAAATGACATGTTATTACACTTACACCGTGCAGGTAACTCTACATACGCTCGTCAAAAAAATCATGGTATTAACTTCCGTGTAATTTGTAAATGGATGCGTATGTCTGGTGTAGATCACATCCAC-GCTGGTACAGTTGTAGGTAAATTAGAAGGTGATCCTTTAATGATTAAAGGTTTCTACGATACTTTATTAGCTACAAACTTAGAAGTTAACTTACCATGTGGTATTTTCTTCGAAATGACTTGGGCTAGTTTACGTAAATGTATGCCAGTTGCTTCAGGTGGTATTCACTGTGGTCAAATGCACCAATTAGTTCACTACTTAGGTGATGACGTAGTATTACAATTCGGTGGTGGTACAATTGGTCACCCAGATGGTATTCAAGCAGGTGCTACAGCTAACCGTGTTGCTCTAGAGTCAATGGTATTAGCTCGTAACGAAGGTGCTGATTACTTCAACAACCAAGTTGGTCCTAAAATTTTACGTGAAGCTGCAAAAACTTGTGGTCCTTTACAAACAGCGTTAGAT
>Tetramphora_chilensis_8531-Amph132_KU665638_KU665639
TATATCAGTTATAATTTCTTTGATAGTCCCTT-ACTACTCGGAT-AACCGTAG-TAATTCTAGAGCTAATACGTGCGTCAATACCCATTT----GGGTAGTATTTATTAGATGGAAACCAACCCCTTCG-----GGGTGATGTGGTGATTCATAATAAGCTTGCGGATCGCATGGC-TT-GCCGGCGATGGATCATTCAAGTTTCTGCCCTATCAGCTTTGGATGGTAGGGTATTGGCCTACCATGGCTTTAACGGGTAACGGAAAATTAGGGTTTGATTCCGGAGAGGGAGCCTGAGAGACGGCTACCACATCCAAGGAAGGCAGCAGGCGCGTAAATTACCCAATCCTGACACAGGGAGGTAGTGACAATAAATAACAATGCCGGGCCTTTCTAGGTCTGGCAATTGGAATGAGAACAATTTAAACCCCTTATCGAGGATCAATTGGAGGGCAAGTCTGGTGCCAGCAGCCGCGGTAATTCCAGCTCCAATAGCGTATATTAAAGTTGTTGCAGTTAAAAAGCTCGTAGTTGAATTTGTTG--G-------------------------------------------CCATCCTTGG-GTGGATCCTGTGTGGCATTAGGTTGTCGTGCAGGAGATTCCCATCGTTTACTGTGAGAAAATTAGAGTGTTCAAAGCAGGCTTATGCCGT-TGAATATGTTAGCATGGAATAATGAGATAGGACCTCGGTACTATTTTGTTGGTTTGCGCACCGAGGTAATGATTAATAGGGACAGTTGGGGGTATTCGTATTCCATTGTCAGAGGTGAAATTCTTGGATTTCTGGAAGACGAACTACTGCGAAAGCATTTACCAAGGATGTTTTCATTAATCAAGAACGAAAGTTAGGGGATCGAAGATGATTAGATACCATCGTAGTCTTAACCATAAACTATGCCGACAAGGGATTGGCGGGGCTTCGTAAT-GTCTCCGTCAGCACCTTATGAGAAATCACAAGTCTTTGGGTTCCGGGGGG-AGTATGGTCGCAAGGCTGAAACTTAAAGAAATTGACGGAAGGGCACCACCAGGAGTGGAGCCTGCGGCTTAATTTGACTCAACACGGGAAAACTTACCAGGTCCAGACATAGTGAGGATTGACAGATTGAGAGCTCTTTCTTGATTCTATGGGTGGTGGTGCATGGCCGTTCTTAGTTGGTGGAGTGATTTGTCTGGTTAATTCCGTTAACGAACGAGACCCCTGCCTGCTAAATAGTCTGCCGAGTGCTTGT-CACTGGGT--GTGGCTTCTTAGAGGGACGTGCATTCTATTAGATGCAGGAAGATAGGGGCAATAACAGGTCTGTGATGCCCTTAGATGTTCTGGGCCGCACGCGCGCTACACTGATGCATTCAACGAGTT--------CCTTGGCCGAGAGGCCTGGGCAATCTTTTGAACGTGCATCGTGATAGGGATAGATTATTGCAATTATTAATCTTGAACGAGGAATTCCTAGTAAACGCAGATCATCAGTCTGCATTGATTACGTCCCTGCCCTTTGTACACACCGCCCGTCGCACCTACCGATTGAATGGTTTACTGACGTTCTTGCATTATTCCGTATTACACCACAACCAGGCGTAGATCCAGTAGAAGCTGCAGCAGCTGTAGCT----GGTGAATCTTCTACTGCAACATGGACAGTTGTATGGACTGACTTATTAACAGCTTGTGATCGCTATCGTGCCAAAGCATATCGTGTAGATCCAGTTCCAAGTTCAACAAACCAATTCTTTGCTTTTATTGCATACGAATGTGATTTATTTGAAGAAGGTTCATTAGCTAACTTAACAGCATCTATTATTGGTAACGTATTTGGTTTTAAAGCAATATCTGCTTTACGTTTAGAAGATATGCGTATTCCTCATTCATATTTAAAAACATTCCAAGGTCCTGCAACAGGTGTTATTGTAGAGCGTGAACGTTTAAATAAATATGGTATGCCATTATTAGGTGCAACAGTAAAACCTAAGTTAGGATTATCTGGAAAAAATTATGGTCGTGTAGTTTATGAAGGTTTAAAAGGTGGTTTAGACTTTTTAAAAGATGACGAAAACATTAATTCTCAACCATTCATGCGTTGGAGAGAACGTTTTTTAAACTGTATGGAAGGTATCAATCGTGCTTCAGCAGCAACAGGTGAAGTTAAAGGCTCATACCTAAATGTAACTGCAGCGACTATGGAAGAAGTTTACAAACGTGCTCAATATGCTAAATCAGTTGGTTCTGTAATTATCATGATCGACTTAGTTATGGGTTATACTGCAATCCAAAGTATAGCTATTTGGTCTCGTGAAAACGATATGATTCTTCATTTACACCGCGCAGGAAATTCTACATACGCTCGTCAAAAAAACCATGGTATTAACTTCCGTGTTATTTGTAAATGGATGCGTATGTCTGGTGTAGATCATATTCAT-GCTGGTACAGTTGTTGGTAAATTAGAAGGTGACCCTTTAATGATTCGTGGTTTTTATGATACTTTATTATTAACACATTTAGATGTTAACTTACCATACGGTATCTTCTTTGAAATGTCATGGGCTAGTTTACGTAAATGTATGCCTGTTGCATCAGGTGGTATTCACTGTGGTCAAATGCATCAATTAGTTCATTATTTAGGTGATGATGTAGTTTTACAATTTGGTGGTGGTACAATTGGTCACCCAGACGGTATTCAAGCAGGTGCAACAGCTAACCGAGTTGCGTTAGAATCAATGGTATTAGCTCGTAACGAAGGTGCTGATTACTTTAATAATGAAATTGGTCCTAGAATTTTACGTGATGCTGCTAAAACATGTGGTCCATTACAAACAGCTTTAGAT
>Amphora_laevissima_7314-AMPH085_KJ463434_KJ463464
TATATCAGTTATAGTTTMTTTGATAGTCCCTT-ACTACTTGGAT-AACCGTAG-TAATTCTAGAGCTAATACATGCGTCCATACCCATTTGTTTGGGTAGTATTTATTAGATTGAAACCAACCCCTTCG-----GGGTGATGTGGTGATTCATAATAAGCTTGCGGATCGCATGGC-TTTGCCGGCGATGGATCATTCAAGTTTCTGCCCTATCAGCTTTGGATGGTAGGGTATTGGCCTACCATGGCTTTAACGGGTAACGGGAAATTAGGGTTTGATTCCGGAGAGGGAGCCTGAGAGACGGCTACCACATCCAAGGAAGGCAGCAGGCGCGTAAATTACCCAATCCTGACACAGGGAGGTAGTGACAATAAATAACAATGCCGGGCCTTTGTAGGTCTGGCAATTGGAATGAGAACAATTTAAACCCCTTATCGAGGATCCATTGGAGGGCAAGTCTGGTGCCAGCAGCCGCGGTAATTCCAGCTCCAATAGCGTATATTAAAGTTGTTGCAGTTAAAAAGCTCGTAGTTGGATTTGTGGCTG-------------------------------------------CCATCCTTGG-GTGGAACCGGTGTGGCATTGAGTTGTCGTGCCGGGGATGCCCATCGTTTACTGTGAAAAAATTAGAGTGTTCAAAGCAGGCTTATGCCGT-TGAATATATTAGCATGGAATAATGAGATAGGACCTTGGTGCTATTTTGTTGGTTTGCGCACTTGGGTAATGATTAATAGGGGTAGTTGGGGGTATTCGTATTCCACTGTCAGAGGTGAAATTCTTGGATTTTTGGAAGACGAACGAGTGCGAAAGCATTTACCAAGGATGTTTTCATTAATCAAGAACGAAAGTTAGGGGATCGAAGATGATTAGATACCATCGTAGTCTTAACCATAAACTATGCCGACAAGGGATTGGCGGAGTTTCGTTTTTGTCTCCGTCAGCACCTTGTGAGAAATCACAAGTCTTTGGGTTCCGGGGGG-AGTATGGTCGCAAGGCTGAAACTTAAAGAAATTGACGGAAGGGCACCACCAGGAGTGGAGCCTGCGGCTTAATTTGACTCAACACGGGAAAACTTACCAGGTCCAGACATAGTGAGGATTGACAGATTGAGAGCTCTTTCTTGATTCTATGGGTGGTGGTGCATGGCCGTTCTTAGTTGGTGGAGTGATTTGTCTGGTTAATTCCGTTAACGAACGAGACCCCTGCCTGCTAAATAGCCGCGTCAGTGTTTGTTCCCTGTCG--GCGGCTTCTTAGAGGGACGTGCATTCTATTCGATGCAGGAGGATAGGGGCAATAACAGGTCTGTGATGCCCTTAGATGTCCTGGGCCGCACGCGCGCTACACTGATGCATTCAGCAAGTTGT--TGTTCCTTGGCCGAGAGGCCTGGGCAATCT-TGGAATGTGCATCGTGATAGGGATAGATTCTTGCAATTTTTAATCTTGAACGAGGAATTCCTAGTAAACGCAGTTCATCAAACTGCATTGATTACGTCCCTGCCCTTTGTACACACCGCCCGTCGCACCTACCGATGGTAC-------TGATGTTCTTGCATTATTCCGTATCACACCACAACCTGGTGTAGATCCAGTTGAAGCTGCTGCAGCTGTAGCA----GGTGAATCTTCTACTGCAACATGGACTGTTGTATGGACAGATTTATTAACAGCTTGTGACCGCTACCGTGCTAAAGCTTATCGTGTAGATCCAGTTCCAAATACAACAGATCAATATTTCGCTTTCATCGCATATGAATGTGACTTATTTGAAGAAGGTTCTTTATCTAACTTAACAGCTTCTATTATTGGTAACGTTTTCGGATTTAAAGCAGTAGCTGCTTTACGTTTAGAAGATATGCGTATTCCACACTCATACTTAAAAACATTCCAAGGTCCAGCAACAGGTATCATTGTAGAACGTGAACGTTTAAACAAATACGGTATTCCTTTATTAGGTGCAACTGTAAAACCAAAATTAGGTTTATCAGGTAAAAACTACGGTCGTGTAGTATATGAAGGTTTAAAAGGTGGTTTAGACTTCTTAAAAGATGATGAAAACATTAACTCTCAACCATTTATGCGTTGGAGAGAACGTTTCTTAAACTGTATGGAAGGTATTAACCGTGCTTCTGCTGCTACAGGTGAAGTTAAAGGTTCTTACTTAAACATCACAGCAGCTACTATGGAAGAAGTTTACAAACGTGCTGAGTATGCAAAAGCTGTAGGTTCAGTTATTGTGATGATCGATTTAGTAATGGGTTACACAGCAATTCAAAGTATTGCTTACTGGGCTCGTGAAAATGATATGCTTTTACACTTACACCGTGCAGGTAACTCTACATATGCTCGTCAAAAAAATCATGGTATTAACTTCCGTGTTATTTGTAAATGGATGCGTATGTCTGGTGTAGATCACATTCAC-GCTGGTACAGTTGTAGGTAAATTAGAAGGTGATCCTTTAATGATTAAAGGTTTCTACGATACTTTACGTTTAACAAACTTAGAAGTTAACTTACCTTACGGTATTTTCTTCGAAATGCCATGGGCTAGTTTACGTAAATGTATGCCAGTTGCGTCTGGTGGTATTCACTGTGGTCAAATGCACCAATTACTTCACTATTTAGGTGATGACGTAGTATTACAATTTGGTGGTGGTACAATTGGTCACCCAGATGGTATTCAAGCTGGTGCGACAGCTAACCGTGTTGCTTTAGAAGCAATGGCATTAGCTCGTAACGAAGGTCATGACTACTTCAACGAACAAGTAGGTCCACAAATTTTACGCGAAGCTGCTAAAACATGTGGTCCATTACAAACAGCTTTAGAT
>Amphora_vixvisibilis_SZCZCH967_KT943648_KT943670
TATATCAGTTATAGTTTATTTGATAGTCCCTT-ACTACTTGGAT-AACCGTAG-TAATTCTAGAGCTAATACATGCGTCAATACCCATTTGTT-GGGTAGTATTTATTAGATTGAAACCAACCCCTTCG-----GGGTGATGTGGTGATTCATAATAAGCTTGCGGATCGCATGGC-TTTGCCGGCGATGGATCATTCAAGTTTCTGCCCTATCAGCTTTGGATGGTAGGGTATTGGCCTACCATGGCTTTAACGGGTAACGGGAAATTAGGGTTTGATTCCGGAGAGGGAGCCTGAGAGACGGCTACCACATCCAAGGAAGGCAGCAGGCGCGTAAATTACCCAATCCTGACACAGGGAGGTAGTGACAATAAATAACAATGCCGGGCCTTTGTAGGTCTGGCAATTGGAATGAGAACAATTTAAACCCCTTATCGAGGATCCATTGGAGGGCAAGTCTGGTGCCAGCAGCCGCGGTAATTCCAGCTCCAATAGCGTATATTAAAGTTGTTGCAGTTAAAAAGCTCGTAGTTGGATTTGTGGCAGTGTTTTGCTCCCCGGCACTTTGTGTTGTGGT-AGCGGTATACTCCATCCTTGG-GCGGAATCTGTGTGGCATTTGGTTGTCGTGCAGGGGATGCCCATCGTTTACTGTGAAAAAATTAGAGTGTTCAAAGCAGGCTTATGCCGT-TGAATATATTAGCATGGAATAATGAGATAGGACCTTGGTACTATTTTGTTGGTTTGCGCACCTTGGTAATGATTAATAGGGGTAGTTGGGGGTATTCGTATTCCATTGTCAGAGGTGAAATTCTTGGATTTTTGGAAGACGAACTAGTGCGAAAGCATTTACCAAGGATGTTTTCATTAATCAAGAACGAAAGTTAGGGGATCGAAGATGATTAGATACCATCGTAGTCTTAACCATAAACTATGCCGACAAGGGATTGGCGGGGTCTCGTTTT-GTCTCCGTCAGCACCTTGTGAGAAATCACAAGTCTTTGGGTTCCGGGGGG-AGTATGGTCGCAAGGCTGAAACTTAAAGAAATTGACGGAAGGGCACCACCAGGAGTGGAGCCTGCGGCTTAATTTGACTCAACACGGGAAAACTTACCAGGTCCAGACATAGTGAGGATTGACAGATTGAGAGCTCTTTCTTGATTCTATGGGTGGTGGTGCATGGCCGTTCTTAGTTGGTGGAGTGATTTGTCTGGTTAATTCCGTTAACGAACGAGACCCCTGCCTGCTAAATAGCTGCTGGAGTGTATTTTCACTGCGG--TGAGCTTCTTAGAGGGACGTGCATTCTATTAGATGCAGGAAGATAGGGGCAATAACAGGTCTGTGATGCCCTTAGATGTCCTGGGCCGCACGCGCGCTACACTGATGCATTCAACGAGTT-T--GTTTCCTTGGCCGAGAGGCCTGGGTAATCTGTTCAACGTGCATCGTGATAGGGATAGATTATTGCAATTTTTAATCTTGAACGAGGAATTCCTAGTAAACGCAGATCATCAATCTGCATTGATTACGTCCCTGCCCTTTGTACACACCGCCCGTCGCACCTACCGATTGAATGGTAAGGTGAAGTTCTTGCATTATTCCGTATTACACCACAACCAGGTGTAGATCCAGTTGAAGCTGCTGCTGCTGTAGCA----GGTGAATCTTCTACTGCAACATGGACTGTTGTATGGACAGATTTATTAACAGCTTGTGATCGTTACCGTGCTAAAGCTTACCGTGTAGATCCAGTTCCAAACACGACAGATCAATACTTTGCTTTTATCGCATACGAATGTGATTTATTCGAAGAAGGTTCTTTAGCTAACTTAACAGCGTCTATTATTGGTAACGTTTTTGGATTCAAAGCAGTAGCTGCTTTACGTTTAGAAGATATGCGTATTCCTCACTCATACTTAAAAACATTCCAAGGTCCAGCAACTGGTATCGTTGTAGAACGTGAGCGTTTAAACAAATACGGTATTCCTTTATTAGGTGCAACAGTAAAACCAAAATTAGGTTTATCTGGTAAAAACTACGGTCGTGTAGTATTCGAAGGTTTAAAAGGTGGTTTAGACTTCTTAAAAGATGATGAGAACATTAACTCTCAACCATTCATGCGTTGGAGAGAGCGTTTCTTAAACTGTATGGAAGGTATTAACCGTGCTTCTTGTGCTACAGGTGAAGTTAAAGGTTCTTACTTAAATGTAACAGCTGCTACTATGGAAGACGTATACAAACGTGCTGAGTATGCTAAATCTGTAGGTTCAATTATTATCATGATCGATTTAGTAATGGGCTATACAGCAATCCAAAGTATTGCTTTATGGTGTCGTGAAAACGATATGGTTTTACACTTACACCGTGCTGGTAACTCTACATACGCGCGTCAAAAAAATCATGGTATTAACTTCCGTGTAATTTGTAAATGGATGCGTATGTCTGGTGTAGATCACATTCAC-GCTGGTACAGTTGTTGGTAAATTAGAAGGTGATCCTTTAATGATTAAAGGTTTCTACGATACTTTACGTTTAACAACATTAGAAGTTAACTTACCTTACGGTATTTTCTTCGAAATGCCATGGGCTAGTTTACGTAAATGTATGCCTGTTGCATCTGGTGGTATCCACTGTGGTCAAATGCACCAATTAGTTCATTACTTAGGTGATGATGTAGTATTACAATTTGGTGGTGGTACAATTGGTCACCCAGATGGTATTCAAGCTGGTGCTACAGCTAACCGTGTTGCTTTAGAAGCAATGGTATTAGCTCGTAACGAAGGTCATGACTACTTTAACAACGAAGTAGGTCCACAAAA-------------------------------------------------
>Amphora_obtusa_var_crassa_6951-AMPH070_KJ463436_KJ463466
TATATCAGTTATAGTTTATTTGATAGTCCCTT-ACTACTTGGAT-AACCGTAG-TAATTCTAGAGCTAATACATGCGTAAATGCCCTTCTG---GGGTAGCACTTATTAGATAGAAACCAACCCCTTCG-----GGGTGATGTGGTGATTCATAATAAGCAAGCGGATCGCACGGT-TTTGCCGGCGATGGATCATTCAAGTTTCTGCCCTATCAGCTTTGGATGGTAAGGTATTGGCTTACCATGGCTTTGACGGGTAACGGGAAATTAGGGTTTGATTCCGGAGAGGGAGCCTGAGAGACGGCTACCACATCCAAGGAAGGCAGCAGGCGCGTAAATTACCCAATCCTGATACAGGGAGGTAGTGACAATAAATAACAATGCCGGGCCTTTGTAGGTCTGGCAATTGGAATGAGAACAATCTAAACCTCTTATCGAGGATCAATTGGAGGGCAAGTCTGGTGCCAGCAGCCGCGGTAATTCCAGCTCCAATAGCGTATATTAAAGTTGTTGCAGTTAAAAAGCTCGTAGTTGGACCTGTGGTGG-------------------------------------------CCATCCTTGGCGCGGAAGCCGTGTGGCATTAAGTTGTCGTGCGGTGAAAGCCCATCGTTTACTGTGAAAAAATTAGAGTGTTCAAAGCAGGCGTCGGCTCA-TGAATATATTAGCATGGAATAATGAGATAGGACTTTGGTACTATTTTGTTGGTTTGTGCACCAAAGTAATGGTTAACAGGGACAGTTGGGGGTATTCGTATTCCATTGTCAGAGGTGAAATTCTTGGATTTCTGGAAGACGAACGATTGCGAAAGCATTTACCAAGGATGTTTTCATTAATCAAGAACGAAAGTTAGGGGATCGAAGATGATTAGATACCATCGTAGTCTTAACCATAAACTATGCCGACAAGGGATTGGCGGACGCACGTCTT-GTCTCCGTCAGCACCTTGTGGGAAACCACAAGTCTTTGGGTTCCGGGGGG-AGTATGGTCGCAAGGCTGAAACTTAAAGAAATTGACGGAAGGGCACCACCAGGAGTGGAGCCTGCGGCTTAATTTGACTCAACACGGGAAAACTTACCAGGTCCAGACATAATGAGGATTGACAGATTGAGAGCTCTTTCTTGATTCTATGGGTGGTGGTGCATGGCCGTTCTTAGTTGGTGGAGTGATTTGTCTGGTTAATTCCGTTAACGAACGAGACCCCTGCCTGCTAAATAGCTAGCCGAGTACGTCTGTACTTGGT--GTAGCTTCTTAGAGGGACGTGCATTCTATTAGATGCAGGAAGATAGGGGCAATAACAGGTCTGTGATGCCCTTAGATGTCCTGGGCCGCACGCGCGCTACACTGATGCATTCAACAAGTC-----CTTCCTTGGCCGAGAGGCCCGGGAAATCTTTTGAACGTGCATCGTGATAGGGATAGATTATTGCAATTATTAATCTTGAACGAGGAATTCCTAGTAAATGCAGATCATCAATCTGCGTTGATTACGTCCCTGCCCTTTGTACACACCGCCCGTCGCACCTACCGATGGTAC-------TGATGTTCTTGCATTGTTCCGTATTACACCACAACCAGGTGTAGATCCAGTTGAAGCTGCTGCTGCTGTAGCA----GGTGAGTCTTCGACTGCAACATGGACAGTTGTATGGACAGATTTATTAACAGCTTGTGATCGTTATCGTGCTAAAGCATATCGTGTAGATCCAGTTCCAAACACAACTGATCAATACTTTGCTTTTATTGCATACGAATGTGATTTATTCGAAGAAGGTTCATTAGCTAACTTAACAGCATCAATTATCGGTAACGTTTTTGGATTCAAAGCAGTATCTGCTTTACGTTTAGAAGATATGCGTATTCCTCACTCATATTTAAAAACATTCCAAGGTCCAGCAACAGGTATTATTGTAGAACGTGAACGTTTAAATAAATACGGTATTCCATTATTAGGTGCAACAGTAAAACCAAAATTAGGTTTATCTGGTAAAAACTATGGTCGTGTAGTATACGAAGGTTTAAAAGGTGGTTTAGACTTTTTAAAAGATGATGAAAACATTAACTCTCAACCATTCATGCGTTGGAGAGAGCGTTTCTTAAACTGTATGGAAGGTATTAATCGTGCATCATCTGCTACAGGTGAAGTTAAAGGTTCTTACTTAAATGTTACAGCTGCTACCATGGAAGAAGTTTATAAGCGTTCTGAGTATGCTAAAGCAGTTGGTTCTATCATTATCATGATCGATTTAGTTTTAGGTTACACAGCGATTCAATCTACAGCTATTTGGGCACGTGAAAATGATATGCTTTTACATTTACACCGTGCGGGTAACTCTACATACGCTCGTCAAAAAAATCATGGTATCAACTTCCGTGTTATATGTAAATGGATGCGTATGTCTGGTGTAGATCACATTCAC-GCTGGTACAGTTGTTGGTAAATTAGAAGGTGATCCTTTAATGATTAAAGGTTTCTACGATACATTACGTTTAACTAATTTAGAAGTTAACTTACCTTACGGTATCTTCTTTGAAATGCCATGGGCTAGTTTACGTAAATGTATGCCTGTTGCTTCTGGTGGTATTCATTGTGGTCAAATGCACCAATTAGTTCATTACTTAGGTGATGATGTAGTATTACAATTTGGTGGTGGTACAATTGGTCACCCTGATGGTATTCAAGCAGGTGCTACAGCTAACCGAGTTGCTTTAGAAGCAATGGTATTAGCTCGTAACGAAGGTGCAGATTACTTTAACAGTGATGTTGGTCCACGTATTTTACGTGAAGCTGCGAAAACATGTGGTCCATTACAAACAGCTTTAGAT
>Halamphora_hyalina_6963-AMPH061_KJ463431_KJ463461
TATATCAGTTATAGTTTATTTGATAGTCCCTTTACTACTTGGATTAACCGTAG-TAATTCTAGAGCTAATACATGCGTCGACACTCTGTTTG--GAGTGGTATTTATTAGATGGAAACCAACTCCGCCTCTGGTGGGTGATGTGGTGAATCATAATAAGTTTGCGGATCGC--------CGGTGGCGATGGATCATTCAAGTTTCTGCCCTATCAGCTTTGGACGGTAAGGTATTGGCTTACCGTGGCTTTCACGGGTAACGGGGAATTAGGGTTCGATTCCGGAGAGGGAGCCTGAGAGACGGCTACCACATCCAAGGAAGGCAGCAGGCGCGTAAATTACCCAATCTTGAAACAAGGAGGTAGTGACAATAAATAACAATGCCTGGCCCTTTTGGGTCGGGCAATTGGAATGAGAACAATTTAAACCCCTTATCGAGGATCAATTGGAGGGCAAGTCTGGTGCCAGCAGCCGCGGTAATTCCAGCTCCAATAGCGTATATTAACTTTGTTGCAGTTAAAAAGCTCGTAGTTGGATTTGTGATGCTTA---------------------TTTTGC---------------------GG-GTGGATGGTGTGTGGCATTAGGTTGTCGCGCATCGGATGCCCGCCGTTTACTGTGAAAAAATTAGAGTGTTCAAAGCAGGCTTACGCCTTCTGAATATATTAGCATGGAATAATGAGATAGGACCTTGGTGCTATTTTGTTGGTTTGCGCGCCGTGGTAATGATTAACAGGAACGGTTGGGGGTCTTCGTATTCCATTGTCAGAGGTGAAATTCTTGGATTTCTGGAAGACGAACTACTGCGAAAGCATTGACCAAGGATGTTTTCATTAATCAAGAACGAAAGTTAGGGGATCGAAGATGATTAGATACCATCGTAGTCTTAACCATAAACTATGCCGACAAGGGATTGGTGGGGTTCCGTAAT-GTCCCCATCAGCACCTTATGAGAAATCACAAGTTTTTGGGTTCCGGGGGG-AGTATGGTCGCAAGGCTGAAACTTAAAGAAATTGACGGAAGGGCACCACCAGGAGTGGAGCCTGCGGCTTAATTTGACTCAACACGGGAAAACTTACCAGGTCCAGACATAGTGAGGATTGACAGATTGAGAGCTCTTTCTTGATTCTATGGGTGGTGGTGCATGGCCGTTCTTAGTTGGTGGAGTGATTTGTCTGGTTAATTCCGTTAACGAACGAGACCCCTGCCTGCTAAATAGGTTGGTTAGTGATTTT-CACTGATG--GGATCTTCTTAGAGGGACGTGCATCTGTATCGATGCAGGAAGATAGGGGCAATAACAGGTCTGTGATGCCCTTAGATGTTCTGGGCCGCACGCGCGCTACACTGATGCATTCAACGAGTTTTGTTGTTCCTTGGCCGAGAGGCCTGGGCAATCTTTTGAACTTGCATCGTGATAGGGATAGATTATTGCAATTATTAATCTTGAACGAGGAATTCCTAGTAAACGCAGATCATCAATCTGCATTGATTACGTCCCTGCCCTTTGTACACACCGCCCGTCGCACCTACCGATGG-------TACTGATGTACTTGCTTTATTCCGTATTACACCACAACCAGGTGTAGATCCAGTAGAAGCTGCTGCGGCAGTAGCT----GGTGAATCTTCTACAGCAACTTGGACAGTTGTATGGACTGATTTATTAACAGCTTGTGACCGTTATCGTGCTAAAGCTTACCGCGTAGATCCAGTTCCAAATTCATCAGATGTATACTTTGCGTTTATCGCATACGAATGTGATTTATTTGAAGAAGGTTCATTAGCTAACTTAACAGCATCTATTATTGGTAACGTTTTTGGTTTCAAAGCAGTATCAGCATTACGTTTAGAAGATATGCGTATTCCGCATTCTTACTTAAAAACATTCCAAGGTCCTGCAACAGGGATTGTTGTAGAACGTGAACGTTTAAATAAATATGGTACTCCATTATTAGGTGCAACAGTAAAACCAAAATTAGGTTTATCTGGTAAAAACTATGGTCGTGTAGTATATGAAGGTTTAAAAGGTGGTTTAGACTTCTTAAAAGATGATGAAAACATTAACTCACAACCATTTATGCGTTGGAGAGAGCGTTTCTTAAACTGTATGGAAGGTATTAACCGTGCTTCTGCTGCAACAGGTGAGGTAAAAGGTTCATACTTAAACGTTACAGCTGCAACAATGGAAGAAGTAATTAAACGTTGTGAGTACGCTAAAGAAGTAGGATCGATCGTTGTTATGATCGATTTAGTTATGGGTTATACAGCAATTCAGAGTGCTGCTATCTGGGCTCGTGAAAATGATATGCTTTTACATTTACACCGTGCAGGTAACTCTACATATGCTCGTCAAAAAAATCACGGTATTAACTTCCGAGTTATTTGTAAATGGATGCGTATGTCTGGTGTAGATCATATTCAC-GCTGGTACAGTTGTTGGTAAATTAGAAGGTGATCCTTTAATGATTAAAGGTTTCTACGATGTTTTACGTTTAACTACATTAGAAGTTAACTTACCATACGGTATTTTCTTCGAAATGTCTTGGGCTAGTTTACGTCGTTGTATGCCAGTTGCTTCAGGTGGTATTCACTGTGGTCAAATGCACCAATTAGTACACTACTTAGGTGATGATGTAGTATTACAATTTGGTGGTGGTACAATTGGTCACCCAGATGGTATTCAAGCTGGTGCGACAGCTAACCGTGTTGCTTTAGAAGCAATGGTTTTAGCTCGTAATGAAGGTGCTGACTACTTCAATAATGAAGTTGGTCCACAAATTTTACGTAATGCAGCAAAAACATGTGGTCCTTTACAAACAGCTTTAGAT
>Amphora_graeffeana_6925-AMPH069_MG027282_MG027447
TATATCAGTTATAGTTTATTTGATAGTCCCTT-ACTACTTGGAT-AACCGTAG-TAATTCTAGAGCTAATACATGCGTCAATACCCT-TCTG--GGGTAGTATTTATTAGACTGAAACCAACCCCTTCG-----GGGTGATGTGGTGATTCATAATAAACGTGCGGATCGCATGCC-TCTGGCGGCGATGGATCATTCAAGTTTCTGCCCTATCAGCTTTGGATGGTAGGGTATTGGCCTACCATGGCTTTAACGGGTAACGGGAAATTAGGGTTTGATTCCGGAGAGGGAGCCTGAGAGACGGCTACCACATCCAAGGAAGGCAGCAGGCGCGTAAATTACCCAATCCTGACACAGGGAGGTAGTGACAATAAATAACAATGACGGGCCTTTGTAGGTCTGTCAATTGGAATGAGAACAATTTAAACCCCTTATCGAGTATCAATTGGAGGGCAAGTCTGGTGCCAGCAGCCGCGGTAATTCCAGCTCCAATAGCGTATATTAAAGTTGTTGCAGTTAAAAAGCTCGTAGTTGGATTTGTGGTTCGTCCC-GCCGGCTGGGTCATTGACTTTTGCT-GTGCTGGTCGTCCATCCTTGG-GTGGAATCTGTGTGGCATTAGGTTGTCGCGCAGGGGATGCCCATCGTTTACTGTGAAAAAATTAGAGTGTTCAAAGCAGGCTTATGCCGT-TGAATATATTAGCATGGAATAATGATATAGGACCTTGGTACTATTTTGTTGGTTTGCGCACTGAGGTAATGATTAATAGGGACAGTTGGGGGTATTCGTATTCCATTGTAAGAGGTGAAATTCTTGGATTTTTGGAAGACGAACTACTGCGAAAGCATTTACCAAGGATGTTTTCATTAATCAAGAACGAAAGTTAGGGGATCGAAGATGATTAGATACCATCGTAGTCTTAACCATAAACTATGCCGACAAGGGATTGGTGGGGTTTCGTTTC-GTCTCCATCAGCACCTTATGAGAAATCACAAGTCTTTGGGTTCCGGGGGG-AGTATGGTCGCAAGGCTGAAACTTAAAGAAATTGACGGAAGGGCACCACCAGGAGTGGAACCTGCGGCTTAATTTGACTCAACACGGGAAAACTTACCAGGTCCAGACATAGTGAGGATTGACAGATTGAGAGCTCTTTCTTGATTCTATGGGTGGTGGTGCATGGCCGTTCTTAGTTGGTGGAGTGATTTGTCTGGTTAATTCCGTTAACGAACGAGACCCCTGCCTGCTAAATAGTTCGCGTAGTGCTTGT-CACTGCGT--GGAGCTTCTTAGAGGGACGTGCATTTTATTAGATGCAGGAAGATAGGGGCAATAACAGGTCTGTGATGCCCTTAGATGTTCTGGGCCGCACGCGCGTTACACTGATGCATTCAACGAGTTCT-----TCCTTGGCCGAGAGGCCTGGGCAATCTTTTGAACGTGCATCGTGATAGGGATAGATTATTGCAATTATTAATCTTGAACGAGGAATTCCTAGTAAACGCAGTTCATCAAACTGCATTGATTACGTCCCTGCCCTTTGTACACACCGCCCGTCGCACCTACCGATTGAATGGT-TACTGATGTACTTGCTTTATTCCGTATTACACCACAACCAGGTGTAGATCCAGTAGAAGCTGCTGCGGCAGTAGCT----GGTGAATCTTCTACAGCAACTTGGACAGTTGTATGGACTGATTTATTAACAGCTTGTGACCGTTATCGTGCTAAAGCTTACCGCGTAGATCCAGTTCCAAATTCATCAGATGTATACTTTGCGTTTATCGCATACGAATGTGATTTATTTGAAGAAGGTTCATTAGCTAACTTAACAGCATCTATTATTGGTAACGTTTTTGGTTTCAAAGCAGTATCAGCATTACGTTTAGAAGATATGCGTATTCCGCATTCTTACTTAAAAACATTCCAAGGTCCTGCAACAGGGATTGTTGTAGAACGTGAACGTTTAAATAAATATGGTACTCCATTATTAGGTGCAACAGTAAAACCAAAATTAGGTTTATCTGGTAAAAACTATGGTCGTGTAGTATATGAAGGTTTAAAAGGTGGTTTAGACTTCTTAAAAGATGATGAAAACATTAACTCACAACCATTTATGCGTTGGAGAGAGCGTTTCTTAAACTGTATGGAAGGTATTAACCGTGCTTCTGCTGCAACAGGTGAGGTAAAAGGTTCATACTTAAACGTTACAGCTGCAACAATGGAAGAAGTAATTAAACGTTGTGAGTACGCTAAAGAAGTAGGATCGATCGTTGTTATGATCGATTTAGTTATGGGTTATACAGCAATTCAGAGTGCTGCTATCTGGGCTCGTGAAAATGATATGCTTTTACATTTACACCGTGCAGGTAACTCTACATATGCTCGTCAAAAAAATCACGGTATTAACTTCCGAGTTATTTGTAAATGGATGCGTATGTCTGGTGTAGATCATATTCAC-GCTGGTACAGTTGTTGGTAAATTAGAAGGTGATCCTTTAATGATTAAAGGTTTCTACGATGTTTTACGTTTAACTACATTAGAAGTTAACTTACCATACGGTATTTTCTTCGAAATGTCTTGGGCTAGTTTACGTCGTTGTATGCCAGTTGCTTCAGGTGGTATTCACTGTGGTCAAATGCACCAATTAGTACACTACTTAGGTGATGATGTAGTATTACAATTTGGTGGTGGTACAATTGGTCACCCAGATGGTATTCAAGCTGGTGCGACAGCTAACCGTGTTGCTTTAGAAGCAATGGTTTTAGCTCGTAATGAAGGTGCTGACTACTTCAATAATGAAGTTGGTCCACAAATTTTACGTAATGCAGCAAAAACATGTGGTCCTTTACAAACAGCTTTAGAT
